# Supplementary material for: A systematic review of moral reasons on orphan drug reimbursement
Source: Orphanet J Rare Dis. 2021 Jun 30;16:292. doi: 10.1186/s13023-021-01925-y (PMC8247078; doi:10.1186/s13023-021-01925-y)
Supplement: Supplementary file 4 — Additional file 4. Raw data. Includes all data extracted from included articles. [file 13023_2021_1925_MOESM4_ESM.xlsx]

## Sheet: collected data incl reasons
ID	Title	Journal	Pub_year	Language	Art_type	Method	Discipline	Level_reasoning	OD_scope	Conclusion	COI	Group	Method_cond	Country	Maxhealth01	Maxhealth02	Maxhealth03	Maxhealth04	Maxhealth05	Equity01	Equity02	Equity03	Equity04	Equity05	Equity06	Equity07	Equity08	Equity09	Equity10	Equity11	Equity12	Persresp01	Persresp02	RoR01	RoR02	RoR03	Duty01	Duty02	Duty03	Duty04	Rarity01	Rarity02	Rarity03	Rarity04	Costeff01	Costeff02	Costeff03	Costeff04	Benefit01
26	TRAPPED - an insight into two sisters' struggle to access treatment for a rare genetic disease	Orphanet Journal of Rare Diseases	2018	English	Journal article	Comment / editorial	Clinical medicine	Moral reasoning was present extensively (more than one paragraph), but not the only focus	One specific orphan drug	In favor of special status	No	Clinic commentary	Theoretical / commentaries / editorials	Western Europe	No	No	No	No	No	No	No	No	No	No	No	Yes	Yes	No	No	No	No	No	No	No	No	No	No	No	No	No	No	No	No	No	No	No	No	No	No
30	Health systems implications of rare genetic conditions in low- and middle-income countries: a case s	Critical Public Health	2018	English	Journal article	Qualitative / mixed methods	Clinical medicine	Moral reasoning was only marginal, mentioned in one paragraph or less	One specific orphan drug	Conditionally in favor	No	Clinic empirical	Empirical	Asia	No	No	No	No	No	No	No	No	No	No	No	No	No	No	No	No	No	No	No	Yes	No	No	No	No	No	No	No	No	No	No	No	No	No	No	No
42	Recommendations from the European Working Group for Value Assessment and Funding Processes in Rare D	Orphanet Journal of Rare Diseases	2017	English	Journal article	Systematic / scoping review	Health policy	Moral reasoning was present extensively (more than one paragraph), but not the only focus	All medical products with an orphan designation	In favor of special status	Yes	Health policy review	Reviews	Western Europe	No	No	No	No	No	Yes	No	Yes	No	No	No	No	Yes	No	No	No	No	No	No	No	No	No	Yes	No	No	No	Yes	No	No	Yes	No	No	Yes	Yes	No
57	Identifying priority medicines policy issues for New Zealand: a general inductive study	BMJ Open	2014	English	Journal article	Qualitative / mixed methods	Health policy	Moral reasoning was present extensively (more than one paragraph), but not the only focus	Other	Against special status	No	Health policy empirical	Empirical	Australia/New Zealand	Yes	No	Yes	No	No	No	No	No	No	Yes	No	No	No	No	Yes	No	No	No	No	No	No	No	No	No	No	No	No	No	No	No	No	No	Yes	No	No
71	Personalised medicine in cystic fibrosis is unaffordable	Paediatric Respiratory Reviews	2014	English	Journal article	Reviews of policies	Clinical medicine	Moral reasoning was only marginal, mentioned in one paragraph or less	A group of drugs covering a specific (group of) disease	In favor of special status	Yes	Clinic review	Reviews	International	No	No	No	No	No	No	No	No	No	No	No	No	No	No	No	No	No	No	No	No	No	No	Yes	No	No	No	No	No	No	No	No	No	No	No	No
74	THE DEBATE ON RARE DISEASES A LOOK AT MEDIA RESPONSE	Metode Science Studies Journal	2016	English	Journal article	Qualitative / mixed methods	Social sciences	Moral reasoning was present extensively (more than one paragraph), but not the only focus	A group of drugs covering a specific (group of) disease	Unclear	Not available or applicable	Societal preferences	Empirical	Western Europe	No	No	Yes	No	No	No	No	No	No	No	No	No	No	No	No	No	No	No	No	Yes	No	No	No	No	No	Yes	No	No	No	No	No	No	No	No	Yes
83	Emergence of pediatric rare diseases: Review of present policies and opportunities for improvement	Rare Diseases	2013	English	Journal article	Reviews of policies	Health policy	Moral reasoning was only marginal, mentioned in one paragraph or less	A group of drugs covering a specific (group of) disease	In favor of special status	No	Health policy review	Reviews	International	No	No	No	No	No	No	No	No	No	No	No	No	No	No	No	No	No	No	No	No	No	No	Yes	No	No	No	No	No	No	No	No	No	No	No	No
89	Optimizing Precision Medicine for Public Health	Frontiers in Public Health	2019	English	Journal article	Reviews of policies	Health policy	Moral reasoning was present extensively (more than one paragraph), but not the only focus	Unclear	Against special status	No	Health policy review	Reviews	International	Yes	No	No	No	No	No	No	Yes	Yes	No	No	No	Yes	No	No	No	No	No	No	No	No	No	No	No	No	No	No	No	No	No	No	No	No	No	No
91	Availability of and access to orphan drugs: an international comparison of pharmaceutical treatments	PharmacoEconomics	2011	English	Journal article	Quantitative	Health policy	Moral reasoning was only marginal, mentioned in one paragraph or less	A group of drugs covering a specific (group of) disease	In favor of special status	No	Health policy empirical	Empirical	International	No	Yes	No	No	No	No	No	No	No	No	No	Yes	No	No	No	No	No	No	No	No	No	No	No	No	No	No	No	No	No	No	No	No	No	No	No
96	Proposal for a regulation on health technology assessment in Europe - opinions of policy makers, pa	Expert Review of Pharmacoeconomics and Outcomes Research	2019	English	Journal article	Guidelines / policy paper	Health policy	Moral reasoning was only marginal, mentioned in one paragraph or less	All medical products with an orphan designation	Against special status	Yes	Health policy guidelines	Policy guidelines	Western Europe	No	No	No	No	No	No	No	No	No	No	No	No	No	No	Yes	No	No	No	No	No	No	No	No	No	No	No	No	No	No	No	No	No	No	No	No
99	Demand articulation in intermediary organisations: The case of orphan drugs in the Netherlands	Technological Forecasting and Social Change	2008	English	Journal article	Other	Social sciences	Moral reasoning was only marginal, mentioned in one paragraph or less	All medical products with an orphan designation	In favor of special status	Not available or applicable	Societal preferences	Other	Western Europe	No	No	No	No	No	No	No	No	No	No	No	No	Yes	No	No	No	No	No	No	No	No	No	No	Yes	No	No	No	No	No	No	No	No	No	No	No
100	Governance of conditional reimbursement practices in The Netherlands	Health Policy	2015	English	Journal article	Reviews of policies	Health policy	Moral reasoning was present extensively (more than one paragraph), but not the only focus	All medical products with an orphan designation	Conditionally in favor	Not available or applicable	Health policy review	Reviews	Western Europe	No	No	No	No	No	No	No	No	No	No	No	No	No	No	No	No	No	No	No	No	No	No	No	Yes	No	No	No	No	No	No	No	No	No	Yes	No
104	Patient access to orphan drugs in France	Orphanet Journal of Rare Diseases	2019	English	Journal article	Quantitative	Health policy	Moral reasoning was only marginal, mentioned in one paragraph or less	All medical products with an orphan designation	Unclear	No	Health policy empirical	Empirical	Western Europe	No	No	No	No	No	No	No	No	No	No	No	No	No	No	No	No	No	No	No	No	No	No	No	No	No	No	No	No	No	Yes	No	No	Yes	Yes	No
105	Societal Preferences for Funding Orphan Drugs in the United Kingdom: An Application of Person Trade-	Value in Health	2018	English	Journal article	Quantitative	Social sciences	Moral reasoning for/against special status was the main focus of the article	All medical products with an orphan designation	Against special status	No	Societal preferences	Empirical	Western Europe	No	No	No	No	No	No	No	Yes	Yes	No	No	No	Yes	No	No	No	No	No	No	No	No	No	No	No	No	No	No	No	No	Yes	No	No	No	No	Yes
114	The implementation of health technology assessment principles in public decisions concerning orphan	European Journal of Clinical Pharmacology	2020	English	Journal article	Systematic / scoping review	Health policy	Moral reasoning was present extensively (more than one paragraph), but not the only focus	All medical products with an orphan designation	Conditionally in favor	No	Health policy review	Reviews	International	Yes	Yes	No	No	No	No	Yes	Yes	No	No	No	No	Yes	No	No	No	No	No	No	Yes	No	No	No	No	No	No	No	Yes	No	Yes	Yes	No	Yes	Yes	No
121	Commissioning for rare diseases: view from the frontline	British Medical Journal (Clinical Research Edition)	2005	English	Journal article	Comment / editorial	Health policy	Moral reasoning was present extensively (more than one paragraph), but not the only focus	A group of drugs covering a specific (group of) disease	Conditionally in favor	No	Health policy theoretical	Theoretical / commentaries / editorials	Western Europe	Yes	Yes	No	No	No	Yes	No	No	No	No	No	No	No	No	Yes	No	No	No	No	No	No	No	No	No	No	No	No	No	No	Yes	No	No	No	No	No
139	Rare Diseases and Resource Allocation Policy: The Role of Canadian Legal and Ethical Norms	U.B.C. Law Review	2016	English	Journal article	Systematic / scoping review	Law	Moral reasoning for/against special status was the main focus of the article	All medical products with an orphan designation	Conditionally in favor	Not available or applicable	Legal papers	Reviews	Canada	No	No	No	No	No	No	No	No	No	No	No	No	No	No	No	No	No	No	No	Yes	No	No	No	No	Yes	No	No	No	No	No	No	No	No	No	No
149	Community views on factors affecting medicines resource allocation: cross-sectional survey of 3080 a	Australian Health Review	2019	English	Journal article	Quantitative	Social sciences	Moral reasoning was present extensively (more than one paragraph), but not the only focus	All medical products with an orphan designation	Conditionally in favor	Yes	Societal preferences	Empirical	Australia/New Zealand	No	No	No	No	No	No	No	Yes	Yes	Yes	No	No	No	No	No	No	No	No	No	Yes	No	No	No	No	No	No	No	No	No	Yes	No	No	Yes	No	Yes
152	Canadian Health Care System: Who Should Pay for All Medically Beneficial Treatments? A Burning Issue	International Journal of Health Services	2018	English	Journal article	Guidelines / policy paper	Health policy	Moral reasoning was present extensively (more than one paragraph), but not the only focus	All medical products with an orphan designation	Against special status	No	Health policy guidelines	Policy guidelines	Canada	No	No	No	No	No	No	No	No	No	No	No	No	Yes	No	No	No	No	No	No	No	No	No	Yes	No	No	No	No	No	No	No	No	No	No	No	No
155	The Price of Care Versus the Cost of Caring		2010	English	Book chapter	Theoretical	Health policy	Moral reasoning for/against special status was the main focus of the article	A group of drugs covering a specific (group of) disease	Conditionally in favor	Not available or applicable	Health policy theoretical	Theoretical / commentaries / editorials	International	Yes	No	No	No	No	Yes	No	Yes	No	No	No	No	Yes	No	No	No	No	No	No	No	No	No	No	No	No	No	No	No	No	No	No	No	No	No	No
159	Are payers treating orphan drugs differently?	Journal of market access & health policy	2014	English	Journal article	Reviews of policies	Health policy	Moral reasoning was present extensively (more than one paragraph), but not the only focus	All medical products with an orphan designation	Against special status	No	Health policy review	Reviews	International	No	No	No	No	No	No	No	Yes	Yes	No	No	No	No	No	Yes	No	No	No	No	No	No	No	No	No	No	No	No	No	No	No	Yes	Yes	No	No	No
164	Estimating the fiscal impact of rare diseases using a public economic framework: A case study applie	Orphanet Journal of Rare Diseases	2019	English	Journal article	Qualitative / mixed methods	Health economics	Moral reasoning was present extensively (more than one paragraph), but not the only focus	A group of drugs covering a specific (group of) disease	In favor of special status	No	Health economics empirical	Empirical	Western Europe	No	No	No	No	No	No	No	Yes	No	No	No	No	No	Yes	No	No	No	No	No	No	No	No	No	No	No	No	No	No	No	No	No	No	No	No	Yes
168	What Is Wrong with Orphan Drug Policies?	Value in Health	2012	English	Journal article	Qualitative / mixed methods	Health policy	Moral reasoning was present extensively (more than one paragraph), but not the only focus	All medical products with an orphan designation	Unclear	No	Health policy empirical	Empirical	International	No	No	No	Yes	No	No	No	Yes	Yes	No	No	No	Yes	No	No	No	No	No	No	Yes	No	No	No	No	No	No	No	No	No	No	No	No	No	No	No
170	Opportunity Cost of Funding Drugs for Rare Diseases: The Cost-Effectiveness of Eculizumab in Paroxys	Medical Decision Making	2014	English	Journal article	Quantitative	Health economics	Moral reasoning was present extensively (more than one paragraph), but not the only focus	One specific orphan drug	Conditionally in favor	No	Health economics empirical	Empirical	International	Yes	Yes	No	Yes	No	No	No	Yes	No	No	No	No	No	Yes	No	No	No	No	No	No	Yes	Yes	No	No	No	No	Yes	No	No	Yes	No	Yes	No	Yes	No
178	A Review of Rare Disease Policies and Orphan Drug Reimbursement Systems in 12 Eurasian Countries	Frontiers in Public Health	2020	English	Journal article	Systematic / scoping review	Health policy	Moral reasoning was only marginal, mentioned in one paragraph or less	All medical products with an orphan designation	In favor of special status	No	Health policy review	Reviews	International	No	No	Yes	No	No	No	No	No	No	No	No	No	Yes	No	No	No	No	No	No	No	No	No	No	Yes	No	No	No	No	No	No	No	No	No	No	No
183	Lysosomal Storage Diseases: Challenges in Multiprofessional Patient Care with Enzyme Replacement The	Klinische Pädiatrie	2017	German	Journal article	Reviews of policies	Clinical medicine	Moral reasoning was present extensively (more than one paragraph), but not the only focus	A group of drugs covering a specific (group of) disease	Conditionally in favor	No	Clinic review	Reviews	Western Europe	No	No	No	No	No	No	No	No	No	No	No	No	No	No	No	No	No	No	No	No	No	No	Yes	No	No	No	No	No	No	No	No	No	No	No	No
186	Developing and paying for medicines for orphan indications in oncology: utilitarian regulation vs eq	British Journal of Cancer	2012	English	Journal article	Reviews of policies	Philosophy / bioethics	Moral reasoning for/against special status was the main focus of the article	All medical products with an orphan designation	In favor of special status	Yes	Philosophy review	Reviews	International	No	No	Yes	No	No	No	No	No	No	No	No	No	Yes	No	No	No	No	No	No	No	No	No	Yes	No	No	No	Yes	No	No	No	Yes	No	No	No	Yes
191	Funding orphan medicinal products beyond price: sustaining an ecosystem	European Journal of Health Economics	2019	English	Journal article	Comment / editorial	Health economics	Moral reasoning for/against special status was the main focus of the article	All medical products with an orphan designation	In favor of special status	Yes	Health economics theoretical	Theoretical / commentaries / editorials	International	No	No	No	No	No	Yes	Yes	No	No	No	No	No	No	No	No	No	No	No	No	No	No	No	No	No	No	No	No	No	No	Yes	No	No	No	No	No
192	Are rare diseases still orphans or happily adopted? The challenges of developing and using orphan me	British Journal of Clinical Pharmacology	2006	English	Journal article	Reviews of policies	Clinical medicine	Moral reasoning for/against special status was the main focus of the article	All medical products with an orphan designation	Conditionally in favor	Not available or applicable	Clinic review	Reviews	Western Europe	Yes	No	Yes	No	No	No	No	Yes	No	No	No	No	Yes	No	Yes	No	No	No	No	Yes	No	No	No	No	No	No	No	No	No	Yes	No	No	No	Yes	No
194	A review of international coverage and pricing strategies for personalized medicine and orphan drugs	Health Policy	2017	English	Journal article	Systematic / scoping review	Health policy	Moral reasoning was only marginal, mentioned in one paragraph or less	All medical products with an orphan designation	Unclear	No	Health policy review	Reviews	International	No	No	No	No	No	Yes	No	No	Yes	No	No	No	No	No	No	No	No	No	No	No	No	No	No	No	No	No	No	No	No	No	No	No	No	No	No
195	Issues surrounding orphan disease and orphan drug policies in Europe	Applied health economics and health policy	2010	English	Journal article	Comment / editorial	Health economics	Moral reasoning was only marginal, mentioned in one paragraph or less	All medical products with an orphan designation	Conditionally in favor	No	Health economics theoretical	Theoretical / commentaries / editorials	Western Europe	No	No	No	No	No	No	No	Yes	Yes	No	Yes	No	No	No	No	No	No	No	No	No	No	No	No	Yes	No	No	No	No	No	No	No	No	Yes	No	No
196	Critical assessment of Belgian reimbursement dossiers of orphan drugs	PharmacoEconomics	2011	English	Journal article	Qualitative / mixed methods	Health economics	Moral reasoning was present extensively (more than one paragraph), but not the only focus	All medical products with an orphan designation	Conditionally in favor	No	Health economics empirical	Empirical	Western Europe	No	No	No	No	No	No	No	Yes	Yes	No	Yes	No	No	No	No	No	No	No	No	No	No	No	No	No	No	No	No	No	No	No	No	Yes	Yes	No	No
197	Budget impact analysis of orphan drugs in Belgium: Estimates from 2008 to 2013	Journal of Medical Economics	2010	English	Journal article	Quantitative	Health economics	Moral reasoning was only marginal, mentioned in one paragraph or less	All medical products with an orphan designation	Against special status	No	Health economics empirical	Empirical	Western Europe	No	Yes	No	No	No	No	No	No	No	No	No	No	No	No	Yes	No	No	No	No	No	No	No	No	No	No	No	No	No	No	No	No	No	No	No	No
200	Prioritizing treatment of rare diseases: a survey of preferences of Norwegian doctors	Social Science and Medicine	2013	English	Journal article	Quantitative	Social sciences	Moral reasoning for/against special status was the main focus of the article	All medical products with an orphan designation	Against special status	Not available or applicable	Societal preferences	Empirical	Western Europe	Yes	No	No	No	No	No	No	Yes	No	No	No	Yes	Yes	No	No	No	No	No	No	No	No	No	No	No	Yes	No	No	No	Yes	Yes	No	No	Yes	No	Yes
201	Societal views on orphan drugs: cross sectional survey of Norwegians aged 40 to 67	British Medical Journal	2010	English	Journal article	Quantitative	Social sciences	Moral reasoning for/against special status was the main focus of the article	All medical products with an orphan designation	Conditionally in favor	Yes	Societal preferences	Empirical	Western Europe	Yes	No	Yes	No	No	Yes	No	Yes	Yes	No	No	No	Yes	No	No	No	No	No	No	No	No	No	No	No	No	Yes	No	No	No	Yes	No	No	No	Yes	Yes
209	A comparative study of European rare disease and orphan drug markets	Health Policy	2010	English	Journal article	Reviews of policies	Health policy	Moral reasoning was present extensively (more than one paragraph), but not the only focus	All medical products with an orphan designation	Conditionally in favor	No	Health policy review	Reviews	Western Europe	No	No	No	No	No	No	No	Yes	Yes	No	Yes	No	No	No	No	No	No	No	No	No	No	No	No	No	No	No	No	No	No	No	No	No	Yes	No	No
214	Some essential clarifications: IQWiG comments on two critiques of the efficiency frontier approach	Health Economics	2010	English	Journal article	Comment / editorial	Health economics	Moral reasoning was only marginal, mentioned in one paragraph or less	All medical products with an orphan designation	In favor of special status	Not available or applicable	Health economics theoretical	Theoretical / commentaries / editorials	Western Europe	No	No	No	No	No	Yes	No	No	No	No	No	No	No	No	No	No	No	No	No	No	No	No	No	No	No	No	No	No	No	No	No	No	Yes	No	No
225	Why orphan drug coverage reimbursement decision-making needs patient and public involvement	Health Policy	2015	English	Journal article	Theoretical	Health policy	Moral reasoning was present extensively (more than one paragraph), but not the only focus	All medical products with an orphan designation	Conditionally in favor	Not available or applicable	Health policy theoretical	Theoretical / commentaries / editorials	Canada	No	No	No	No	No	No	No	No	Yes	No	No	No	Yes	No	Yes	No	No	No	No	Yes	Yes	No	No	No	No	No	No	No	No	Yes	No	Yes	Yes	No	No
226	Editorial: Barriers and Opportunities: A View across the Developmental Divide	Journal of Investigative Dermatology	2015	English	Journal article	Comment / editorial	Clinical medicine	Moral reasoning was only marginal, mentioned in one paragraph or less	A group of drugs covering a specific (group of) disease	In favor of special status	Not available or applicable	Clinic commentary	Theoretical / commentaries / editorials	United States	No	No	No	No	No	No	No	No	No	No	No	No	Yes	No	No	No	No	No	No	No	No	No	No	No	No	No	No	No	No	No	No	No	No	No	No
227	Challenges in Measuring the Societal Value of Orphan Drugs: Insights from a Canadian Stated Prefere	Patient Centered Outcomes Research	2015	English	Journal article	Qualitative / mixed methods	Social sciences	Moral reasoning was present extensively (more than one paragraph), but not the only focus	All medical products with an orphan designation	Conditionally in favor	Yes	Societal preferences	Empirical	Canada	No	Yes	No	No	No	No	No	No	No	Yes	No	No	No	No	No	No	No	No	No	No	No	No	No	No	No	No	No	No	No	Yes	No	No	No	No	No
230	Orphan drugs policies: a suitable case for treatment	European Journal of Health Economics	2014	English	Journal article	Comment / editorial	Health economics	Moral reasoning for/against special status was the main focus of the article	All medical products with an orphan designation	Conditionally in favor	Not available or applicable	Health economics theoretical	Theoretical / commentaries / editorials	International	Yes	Yes	No	No	No	Yes	No	Yes	Yes	No	No	No	No	No	No	No	No	No	No	No	No	No	No	No	No	No	Yes	No	No	Yes	Yes	No	Yes	Yes	Yes
231	Assessing the economic challenges posed by orphan drugs	International Journal of Technology Assessment in Health Care	2007	English	Journal article	Reviews of policies	Health economics	Moral reasoning for/against special status was the main focus of the article	All medical products with an orphan designation	In favor of special status	Yes	Health economics review	Reviews	International	Yes	No	Yes	No	No	Yes	Yes	Yes	Yes	No	Yes	No	No	No	No	No	No	No	No	No	Yes	No	No	No	No	Yes	No	Yes	No	Yes	No	No	No	Yes	Yes
236	Access to orphan drugs despite poor quality of clinical evidence	British Journal of Clinical Pharmacology	2011	English	Journal article	Quantitative	Clinical medicine	Moral reasoning was present extensively (more than one paragraph), but not the only focus	All medical products with an orphan designation	Conditionally in favor	No	Clinic empirical	Empirical	Western Europe	No	Yes	No	Yes	No	No	No	No	No	No	No	No	Yes	No	Yes	No	No	No	No	No	No	No	No	No	No	No	No	No	Yes	No	No	No	No	Yes	No
239	Expensive cancer drugs and just health care	Best practice & research. Clinical gastroenterology	2014	English	Journal article	Theoretical	Philosophy / bioethics	Moral reasoning for/against special status was the main focus of the article	All medical products with an orphan designation	Against special status	No	Philosophy theoretical	Theoretical / commentaries / editorials	International	Yes	Yes	No	Yes	No	No	Yes	No	No	No	No	No	No	Yes	Yes	Yes	Yes	Yes	No	Yes	No	No	No	No	No	No	No	No	No	No	No	Yes	No	No	Yes
244	Rare diseases in Chile: challenges and recommendations in universal health coverage context	Orphanet Journal of Rare Diseases	2019	English	Journal article	Reviews of policies	Health policy	Moral reasoning was present extensively (more than one paragraph), but not the only focus	All medical products with an orphan designation	In favor of special status	No	Health policy review	Reviews	South America	No	Yes	No	No	No	No	Yes	No	No	No	No	No	Yes	No	No	No	No	No	No	No	No	No	No	No	No	Yes	No	No	No	No	No	No	No	Yes	No
250	A Just Distribution of Health Care in the Case of Orphan Medicinal Products: Aligning the Interests	European Journal of Social Security	2012	English	Journal article	Legal paper	Law	Moral reasoning for/against special status was the main focus of the article	All medical products with an orphan designation	In favor of special status	Not available or applicable	Legal papers	Legal	Western Europe	No	No	Yes	No	No	Yes	No	No	Yes	No	No	No	Yes	Yes	No	No	No	No	No	No	No	No	No	No	No	Yes	No	No	No	No	No	Yes	Yes	No	Yes
252	Health technology assessment and haemophilia	Haemophilia	2012	English	Journal article	Comment / editorial	Clinical medicine	Moral reasoning was present extensively (more than one paragraph), but not the only focus	A group of drugs covering a specific (group of) disease	In favor of special status	Yes	Clinic commentary	Theoretical / commentaries / editorials	Western Europe	No	No	No	No	No	No	No	No	No	No	No	Yes	No	No	No	No	No	No	No	No	No	No	No	Yes	No	No	No	No	No	No	No	No	No	No	No
254	Haemophilia prophylaxis: How can we justify the costs?	Haemophilia	2012	English	Journal article	Comment / editorial	Clinical medicine	Moral reasoning for/against special status was the main focus of the article	A group of drugs covering a specific (group of) disease	In favor of special status	Yes	Clinic commentary	Theoretical / commentaries / editorials	Not specified	Yes	Yes	Yes	No	No	No	No	No	No	No	No	No	No	No	No	No	No	No	No	Yes	No	No	No	Yes	No	No	No	Yes	No	No	No	No	No	No	No
263	Pharmacoeconomic analyses of treatments for rare disease	Pharmaceuticals, Policy and Law	2012	English	Journal article	Theoretical	Health economics	Moral reasoning for/against special status was the main focus of the article	All medical products with an orphan designation	In favor of special status	#NULL!	Health economics theoretical	Theoretical / commentaries / editorials	Not specified	Yes	No	Yes	No	No	No	No	Yes	No	No	No	No	No	No	No	Yes	No	No	No	Yes	No	No	No	No	No	No	No	No	No	No	No	No	No	No	No
266	Health-related quality of life and a cost-utility simulation of adults in the UK with osteogenesis i	Orphanet Journal of Rare Diseases	2016	English	Journal article	Quantitative	Health economics	Moral reasoning was only marginal, mentioned in one paragraph or less	A group of drugs covering a specific (group of) disease	In favor of special status	No	Health economics empirical	Empirical	Western Europe	No	No	No	No	No	No	No	No	No	No	No	No	Yes	No	No	No	No	No	No	No	No	No	No	No	No	No	No	No	No	No	No	No	No	No	No
279	Access to Orphan Drugs: A Comprehensive Review of Legislations, Regulations and Policies in 35 Count	PLOS ONE	2015	English	Journal article	Systematic / scoping review	Health policy	Moral reasoning was only marginal, mentioned in one paragraph or less	All medical products with an orphan designation	Unclear	No	Health policy review	Reviews	International	No	No	No	No	No	No	No	No	No	No	No	No	Yes	No	No	No	No	No	No	No	No	No	No	No	No	No	No	No	No	No	No	No	No	No	No
295	Drug evaluation and decision making in catalonia: Development and validation of a methodological fra	International Journal of Technology Assessment in Health Care	2017	English	Journal article	Quantitative	Health policy	Moral reasoning was only marginal, mentioned in one paragraph or less	All medical products with an orphan designation	Unclear	No	Health policy empirical	Empirical	Western Europe	Yes	No	No	No	No	No	No	No	No	No	No	No	No	No	No	No	No	No	No	No	No	No	No	No	No	No	No	No	No	No	No	No	No	No	No
305	Exploring values of health technology assessment agencies using reflective multicriteria and rare di	International Journal of Technology Assessment in Health Care	2017	English	Journal article	Quantitative	Health policy	Moral reasoning was present extensively (more than one paragraph), but not the only focus	All medical products with an orphan designation	Unclear	No	Health policy empirical	Empirical	International	No	Yes	Yes	No	No	No	No	Yes	Yes	Yes	No	No	Yes	No	No	No	No	No	No	No	No	No	No	No	No	No	No	No	No	No	No	Yes	No	Yes	Yes
309	Current progress in the management of rare diseases and orphan drugs in China	Intractable & Rare Diseases Research	2012	English	Journal article	Reviews of policies	Health policy	Moral reasoning was only marginal, mentioned in one paragraph or less	All medical products with an orphan designation	In favor of special status	Not available or applicable	Health policy review	Reviews	Asia	No	No	No	No	No	No	No	No	No	No	No	No	Yes	No	No	No	No	No	No	No	No	No	No	No	No	No	No	No	No	No	No	No	No	No	No
311	The new risk-sharing paradigm in rare cancers: Patient perspective	Journal of Cancer Policy	2017	English	Journal article	Reviews of policies	Health policy	Moral reasoning was present extensively (more than one paragraph), but not the only focus	A group of drugs covering a specific (group of) disease	Unclear	Not available or applicable	Health policy review	Reviews	Not specified	Yes	No	No	No	No	No	No	Yes	Yes	No	Yes	No	Yes	No	No	No	No	No	No	No	No	No	No	No	No	No	No	No	No	No	No	No	No	No	No
320	Ethics, policy, and rare genetic disorders: the case of Gaucher disease in Israel	Theoretical Medicine and Bioethics	2002	English	Journal article	Reviews of policies	Health policy	Moral reasoning was present extensively (more than one paragraph), but not the only focus	A group of drugs covering a specific (group of) disease	Unclear	Not available or applicable	Health policy review	Reviews	Asia	No	No	No	No	No	No	Yes	No	No	No	No	No	No	Yes	No	Yes	No	No	No	Yes	Yes	Yes	Yes	No	No	No	No	No	No	No	No	No	Yes	No	No
322	How Far Have We Come? Challenges to Orphan Drug Access in China, 2011-2017	Journal of Pharmaceutical Sciences	2019	English	Journal article	Reviews of policies	Clinical medicine	Moral reasoning was only marginal, mentioned in one paragraph or less	All medical products with an orphan designation	In favor of special status	No	Clinic review	Reviews	Asia	No	No	No	No	No	No	No	No	No	No	No	No	Yes	No	No	No	No	No	No	No	No	No	No	No	No	No	No	No	No	No	No	No	No	No	No
333	Sind hohe Preise für "Orphan Drugs" ethisch zu rechtfertigen?	Epileptologie	2013	German	Journal article	Comment / editorial	Clinical medicine	Moral reasoning was present extensively (more than one paragraph), but not the only focus	All medical products with an orphan designation	Conditionally in favor	No	Clinic commentary	Theoretical / commentaries / editorials	Western Europe	No	Yes	Yes	No	No	No	No	No	No	No	No	No	Yes	No	No	No	No	No	No	No	No	No	No	No	No	No	Yes	No	No	No	No	No	No	Yes	No
337	Overview on social security system of rare diseases in China	Bioscience trends	2019	English	Journal article	Reviews of policies	Health policy	Moral reasoning was only marginal, mentioned in one paragraph or less	All medical products with an orphan designation	In favor of special status	Not available or applicable	Health policy review	Reviews	Asia	No	No	No	No	No	Yes	No	No	No	No	No	No	No	No	No	No	No	No	No	No	No	No	No	Yes	No	Yes	No	No	No	No	No	No	No	No	No
345	When everyone is an orphan: against adopting a U.S.-styled orphan drug policy in Canada	Accountability in research	2013	English	Journal article	Comment / editorial	Health policy	Moral reasoning was only marginal, mentioned in one paragraph or less	All medical products with an orphan designation	In favor of special status	Not available or applicable	Health policy theoretical	Theoretical / commentaries / editorials	Canada	No	No	No	No	No	No	No	No	No	No	No	No	No	No	No	No	No	No	No	No	No	No	No	No	No	No	No	No	No	No	No	No	No	No	No
360	Orphan medicines: The high cost of hope	Prescriber	2018	English	Journal article	Other	Other	Moral reasoning was present extensively (more than one paragraph), but not the only focus	All medical products with an orphan designation	Conditionally in favor	No	Other	Other	Western Europe	No	Yes	Yes	Yes	No	No	No	Yes	No	No	No	No	No	Yes	No	No	No	No	No	Yes	No	No	No	No	No	No	No	No	No	No	Yes	Yes	No	Yes	Yes
364	Drugs for exceptionally rare diseases: do they deserve special status for funding?	QJM-an International Journal of Medicine	2005	English	Journal article	Comment / editorial	Health policy	Moral reasoning for/against special status was the main focus of the article	A group of drugs covering a specific (group of) disease	Conditionally in favor	Yes	Health policy theoretical	Theoretical / commentaries / editorials	International	Yes	No	Yes	No	No	No	No	Yes	No	No	No	No	No	Yes	Yes	Yes	No	No	No	Yes	No	No	No	No	No	No	No	Yes	No	No	No	No	No	No	No
365	Rationing of drugs for rare diseases	PharmacoEconomics	2006	English	Journal article	Comment / editorial	Health economics	Moral reasoning for/against special status was the main focus of the article	All medical products with an orphan designation	Conditionally in favor	No	Health economics theoretical	Theoretical / commentaries / editorials	Not specified	Yes	Yes	Yes	No	No	No	No	Yes	No	No	No	No	No	No	No	Yes	No	No	No	Yes	No	No	No	No	No	No	No	No	No	No	Yes	No	No	Yes	No
366	Orphan drugs revisited: Author's response [4]	QJM-an International Journal of Medicine	2006	English	Journal article	Comment / editorial	Health policy	Moral reasoning for/against special status was the main focus of the article	All medical products with an orphan designation	Conditionally in favor	Not available or applicable	Health policy theoretical	Theoretical / commentaries / editorials	International	No	No	No	No	No	No	No	No	Yes	No	No	No	No	No	No	No	No	No	No	No	No	No	No	No	No	No	No	No	No	No	No	No	No	No	No
368	Paying for the Orphan Drug System: break or bend? Is it time for a new evaluation system for payers	Orphanet Journal of Rare Diseases	2012	English	Journal article	Theoretical	Health policy	Moral reasoning was present extensively (more than one paragraph), but not the only focus	All medical products with an orphan designation	Unclear	No	Health policy theoretical	Theoretical / commentaries / editorials	Western Europe	No	No	No	No	No	No	No	Yes	Yes	No	No	No	No	No	No	No	No	No	No	No	No	No	No	No	No	No	Yes	Yes	No	No	No	No	No	No	Yes
375	Orphan drugs: expensive yet necessary	QJM-an International Journal of Medicine	2015	English	Journal article	Theoretical	Philosophy / bioethics	Moral reasoning for/against special status was the main focus of the article	All medical products with an orphan designation	In favor of special status	Yes	Philosophy theoretical	Theoretical / commentaries / editorials	International	No	No	No	No	No	Yes	Yes	No	Yes	No	No	Yes	No	Yes	Yes	No	No	No	No	No	No	No	No	No	No	No	No	Yes	Yes	No	No	No	Yes	Yes	Yes
376	Limits on use of health economic assessments for rare diseases	QJM-an International Journal of Medicine	2014	English	Journal article	Comment / editorial	Clinical medicine	Moral reasoning for/against special status was the main focus of the article	All medical products with an orphan designation	In favor of special status	Yes	Clinic commentary	Theoretical / commentaries / editorials	Western Europe	No	No	No	No	No	No	No	No	No	No	No	Yes	Yes	Yes	No	No	Yes	No	No	No	No	No	Yes	No	No	No	No	Yes	No	Yes	No	No	No	Yes	No
378	The legal imperative for treating rare disorders	Orphanet Journal of Rare Diseases	2013	English	Journal article	Legal paper	Law	Moral reasoning was present extensively (more than one paragraph), but not the only focus	All medical products with an orphan designation	In favor of special status	Yes	Legal papers	Legal	Western Europe	Yes	Yes	No	No	No	No	No	Yes	No	No	No	No	Yes	Yes	No	No	No	No	No	No	No	No	No	No	Yes	Yes	No	No	No	Yes	No	No	No	No	Yes
384	Ethical dilemmas about orphan drugs for orphan diseases	Journal of paediatrics and child health	2014	English	Journal article	Comment / editorial	Clinical medicine	Moral reasoning for/against special status was the main focus of the article	All medical products with an orphan designation	Against special status	Not available or applicable	Clinic commentary	Theoretical / commentaries / editorials	Australia/New Zealand	Yes	No	No	No	No	No	No	Yes	No	No	No	No	No	No	No	No	No	No	No	Yes	Yes	No	No	No	Yes	No	No	No	No	Yes	No	No	No	No	Yes
386	Health Economic Data in Reimbursement of New Medical Technologies: Importance of the Socio-Economic	Frontiers in Pharmacology	2016	English	Journal article	Comment / editorial	Health economics	Moral reasoning was present extensively (more than one paragraph), but not the only focus	All medical products with an orphan designation	Conditionally in favor	Not available or applicable	Health economics theoretical	Theoretical / commentaries / editorials	Not specified	No	No	No	Yes	No	No	No	No	No	No	No	No	Yes	No	No	No	No	No	No	No	No	No	No	No	No	No	No	No	No	No	No	No	Yes	No	No
388	Multi-criteria Decision analysis for assessment and appraisal of Orphan Drugs	Frontiers in Public Health	2016	English	Journal article	Quantitative	Health economics	Moral reasoning was present extensively (more than one paragraph), but not the only focus	All medical products with an orphan designation	In favor of special status	Not available or applicable	Health economics empirical	Empirical	Eastern Europe	No	No	No	Yes	No	No	No	Yes	Yes	No	No	No	No	No	No	No	No	No	No	No	No	No	No	No	No	No	No	No	No	No	No	Yes	No	Yes	No
389	Health Technology Assessment and Appraisal of Therapies for Rare Diseases		2017	English	Book chapter	Reviews of policies	Health economics	Moral reasoning was present extensively (more than one paragraph), but not the only focus	All medical products with an orphan designation	Conditionally in favor	Not available or applicable	Health economics review	Reviews	Not specified	Yes	No	Yes	No	No	Yes	No	Yes	Yes	No	No	No	No	No	No	No	No	No	No	No	No	No	No	No	No	No	No	No	No	No	No	Yes	Yes	Yes	No
391	Insight into reimbursement decision-making criteria in Bulgaria: implications for orphan drugs	Folia medica	2013	English	Journal article	Reviews of policies	Health policy	Moral reasoning was present extensively (more than one paragraph), but not the only focus	All medical products with an orphan designation	In favor of special status	Not available or applicable	Health policy review	Reviews	Eastern Europe	No	No	No	No	No	No	No	No	Yes	No	No	No	Yes	No	No	No	No	No	No	No	No	No	No	No	No	No	No	No	No	No	No	Yes	No	Yes	No
402	Ultra orphan drugs: the NHS model for managing extremely rare diseases	Expert Opinion on Orphan Drugs	2014	English	Journal article	Reviews of policies	Health policy	Moral reasoning was present extensively (more than one paragraph), but not the only focus	All medical products with an orphan designation	In favor of special status	No	Health policy review	Reviews	Western Europe	No	No	No	No	No	No	No	No	No	No	No	No	No	No	No	No	No	No	No	No	No	No	No	No	No	No	No	No	No	No	No	No	Yes	Yes	No
408	For the Sake of Justice: Should We Prioritize Rare Diseases?	Health care analysis	2017	English	Journal article	Theoretical	Philosophy / bioethics	Moral reasoning for/against special status was the main focus of the article	All medical products with an orphan designation	Against special status	Not available or applicable	Philosophy theoretical	Theoretical / commentaries / editorials	Not specified	No	Yes	No	No	No	No	Yes	No	No	No	No	No	Yes	Yes	No	Yes	Yes	No	No	No	No	Yes	No	No	No	No	No	No	Yes	No	Yes	No	No	No	No
414	What is wrong with orphan drug policies? Suggestions for ways forward	Value in Health	2012	English	Journal article	Comment / editorial	Health policy	Moral reasoning was present extensively (more than one paragraph), but not the only focus	All medical products with an orphan designation	Unclear	No	Health policy theoretical	Theoretical / commentaries / editorials	Not specified	No	Yes	No	No	No	No	No	Yes	No	No	No	No	Yes	No	No	No	No	No	No	No	No	No	No	No	No	No	No	No	No	No	No	No	No	No	No
415	Access to orphan drugs in western Europe: can more systematic policymaking really help to avoid dif	Expert Review of Pharmacoeconomics and Outcomes Research	2015	English	Journal article	Comment / editorial	Health policy	Moral reasoning was only marginal, mentioned in one paragraph or less	One specific orphan drug	Conditionally in favor	No	Health policy theoretical	Theoretical / commentaries / editorials	Western Europe	No	No	No	No	No	No	No	No	No	No	No	Yes	Yes	Yes	No	No	No	No	No	Yes	No	No	No	No	No	No	No	No	No	No	No	No	No	No	No
419	Cost-effectiveness of enzyme replacement therapy with alglucosidase alfa in adult patients with Pomp	Orphanet Journal of Rare Diseases	2017	English	Journal article	Quantitative	Health economics	Moral reasoning was present extensively (more than one paragraph), but not the only focus	One specific orphan drug	Conditionally in favor	Yes	Health economics empirical	Empirical	Western Europe	No	No	No	No	No	No	No	Yes	Yes	Yes	No	No	No	No	No	No	No	No	No	No	No	No	No	No	No	No	No	Yes	No	No	No	Yes	No	No	Yes
421	Orphan drug policies and use in pediatric nephrology	Pediatric Nephrology	2017	English	Journal article	Comment / editorial	Clinical medicine	Moral reasoning was present extensively (more than one paragraph), but not the only focus	A group of drugs covering a specific (group of) disease	In favor of special status	No	Clinic commentary	Theoretical / commentaries / editorials	Not specified	No	Yes	No	Yes	No	Yes	No	Yes	No	No	No	No	No	No	Yes	No	No	No	No	No	Yes	No	Yes	Yes	Yes	No	No	No	No	No	No	No	No	Yes	Yes
431	National health budgets for expensive orphan drugs: Gaucher disease in Israel as a model	Blood cells molecules and diseases	2006	English	Journal article	Quantitative	Health policy	Moral reasoning was only marginal, mentioned in one paragraph or less	A group of drugs covering a specific (group of) disease	Conditionally in favor	No	Health policy empirical	Empirical	Asia	Yes	No	No	No	No	No	No	Yes	No	No	No	No	No	No	No	No	No	No	No	No	No	No	No	No	No	No	No	No	No	No	No	No	No	No	No
436	Health disparities: Exploring the ethics of orphan drugs	American Journal of Health-System Pharmacy	2014	English	Journal article	Comment / editorial	Philosophy / bioethics	Moral reasoning for/against special status was the main focus of the article	All medical products with an orphan designation	In favor of special status	No	Philosophy theoretical	Theoretical / commentaries / editorials	Not specified	Yes	No	No	No	No	No	No	Yes	Yes	No	No	No	No	Yes	No	Yes	No	No	No	No	No	No	Yes	No	No	No	No	No	No	No	No	No	No	No	No
442	The bare necessities? A realist review of necessity argumentations used in health care coverage dec	Health Policy	2017	English	Journal article	Theoretical	Health policy	Moral reasoning was present extensively (more than one paragraph), but not the only focus	All medical products with an orphan designation	Unclear	No	Health policy theoretical	Theoretical / commentaries / editorials	Not specified	No	No	Yes	No	No	No	No	Yes	Yes	Yes	No	No	No	No	No	No	No	No	No	No	Yes	No	No	No	No	No	No	No	Yes	No	No	No	No	No	Yes
445	Allocating treatment for rare allergic diseases - The rule of rescue	Current Allergy and Clinical Immunology	2013	English	Journal article	Theoretical	Philosophy / bioethics	Moral reasoning for/against special status was the main focus of the article	All medical products with an orphan designation	Against special status	No	Philosophy theoretical	Theoretical / commentaries / editorials	Not specified	No	Yes	No	Yes	No	No	Yes	No	No	No	No	Yes	No	No	No	No	No	No	No	Yes	Yes	Yes	No	No	No	No	No	No	No	No	No	No	No	No	No
452	Potential impact of the implementation of multiple-criteria decision analysis (MCDA) on the Polish	Orphanet Journal of Rare Diseases	2016	English	Journal article	Systematic / scoping review	Health policy	Moral reasoning was only marginal, mentioned in one paragraph or less	All medical products with an orphan designation	Conditionally in favor	No	Health policy review	Reviews	Western Europe	No	No	No	No	No	No	No	No	No	No	No	No	No	No	No	No	No	No	No	No	No	No	No	No	No	No	No	No	No	No	No	No	Yes	No	No
456	Orphan Drugs in Oncology	Recent results in cancer research. Fortschritte der Krebsforschung. Progres dans les recherches sur	2019	English	Journal article	Reviews of policies	Health policy	Moral reasoning was only marginal, mentioned in one paragraph or less	A group of drugs covering a specific (group of) disease	In favor of special status	Not available or applicable	Health policy review	Reviews	Not specified	Yes	No	No	No	No	No	No	Yes	No	Yes	No	No	Yes	No	No	No	No	No	No	No	No	No	No	No	No	No	No	No	No	No	No	No	Yes	No	No
465	Which orphans will find a home? The rule of rescue in resource allocation for rare diseases	The Hastings Center report	2012	English	Journal article	Theoretical	Philosophy / bioethics	Moral reasoning for/against special status was the main focus of the article	All medical products with an orphan designation	Conditionally in favor	Not available or applicable	Philosophy theoretical	Theoretical / commentaries / editorials	Not specified	No	Yes	No	No	No	No	Yes	Yes	No	No	No	No	No	Yes	No	No	No	No	No	Yes	Yes	Yes	No	Yes	No	No	Yes	No	No	No	No	Yes	Yes	Yes	Yes
466	International experiences in multicriteria decision analysis (MCDA) for evaluating orphan drugs: a	Expert Review of Pharmacoeconomics and Outcomes Research	2019	English	Journal article	Systematic / scoping review	Health economics	Moral reasoning was present extensively (more than one paragraph), but not the only focus	All medical products with an orphan designation	Conditionally in favor	Yes	Health economics review	Reviews	Not specified	No	No	No	No	No	No	No	Yes	Yes	Yes	No	No	No	No	No	No	No	No	No	No	No	No	No	No	No	No	No	No	No	No	No	No	No	Yes	Yes
468	Economic evaluations in the Canadian common drug review	PharmacoEconomics	2006	English	Journal article	Comment / editorial	Health policy	Moral reasoning was present extensively (more than one paragraph), but not the only focus	All medical products with an orphan designation	Conditionally in favor	No	Health policy theoretical	Theoretical / commentaries / editorials	Canada	No	Yes	No	Yes	No	No	No	No	No	No	No	No	No	No	Yes	No	No	No	No	No	No	No	No	No	No	No	No	No	No	No	No	No	No	No	No
475	Rare diseases in professional health care	Bundesgesundheitsblatt, Gesundheitsforschung, Gesundheitsschutz	2008	German	Journal article	Legal paper	Clinical medicine	Moral reasoning was present extensively (more than one paragraph), but not the only focus	All medical products with an orphan designation	Against special status	#NULL!	Guidelines / policy papers	Legal	Western Europe	No	No	No	No	No	No	No	No	No	No	No	No	No	No	No	No	No	No	No	No	No	No	No	No	No	No	No	No	No	No	No	No	Yes	No	No
481	Access to Orphan Drugs is a Challenge for Sustainable Management of Cystinosis in China	Chinese Medical Journal	2018	English	Journal article	Comment / editorial	Law	Moral reasoning was only marginal, mentioned in one paragraph or less	A group of drugs covering a specific (group of) disease	In favor of special status	No	Legal papers	Theoretical / commentaries / editorials	Asia	No	No	No	No	No	No	No	Yes	No	No	Yes	No	No	No	No	No	No	No	No	No	No	No	No	No	No	No	No	No	No	No	No	No	No	No	No
485	Societal views on NICE, cancer drugs fund and value-based pricing criteria for prioritising medicine	Health Economics	2013	English	Journal article	Quantitative	Social sciences	Moral reasoning was present extensively (more than one paragraph), but not the only focus	All medical products with an orphan designation	Against special status	Yes	Societal preferences	Empirical	Western Europe	No	No	No	No	No	No	No	Yes	No	Yes	No	No	No	No	No	No	No	No	No	No	No	No	No	No	No	No	No	No	No	Yes	No	No	No	No	No
490	Patterns of alternative access: Unpacking the Slovak extraordinary drug reimbursement regime 2012-2	Health Policy	2019	English	Journal article	Qualitative / mixed methods	Health policy	Moral reasoning was only marginal, mentioned in one paragraph or less	All medical products with an orphan designation	Conditionally in favor	Not available or applicable	Health policy empirical	Empirical	Eastern Europe	No	No	No	No	No	Yes	No	No	No	No	No	No	No	No	No	No	No	No	No	No	No	No	No	No	No	No	No	No	No	No	No	No	No	No	No
492	The many vs. the few	The Hastings Center report	2012	English	Journal article	Comment / editorial	Philosophy / bioethics	Moral reasoning for/against special status was the main focus of the article	All medical products with an orphan designation	In favor of special status	Not available or applicable	Philosophy theoretical	Theoretical / commentaries / editorials	United States	No	No	No	No	No	No	No	No	No	No	No	Yes	No	No	No	No	No	No	No	Yes	No	Yes	No	No	No	No	No	No	No	No	No	No	No	No	No
496	How should we model rare disease allocation decisions?	The Hastings Center report	2012	English	Journal article	Comment / editorial	Philosophy / bioethics	Moral reasoning for/against special status was the main focus of the article	All medical products with an orphan designation	Unclear	Not available or applicable	Philosophy theoretical	Theoretical / commentaries / editorials	Not specified	Yes	No	No	No	No	No	No	No	No	No	No	No	No	No	No	No	No	No	No	Yes	Yes	No	No	No	No	No	No	No	No	No	No	No	No	No	No
499	Cost of illness and economic evaluation in rare diseases	Advances in experimental medicine and biology	2010	English	Journal article	Theoretical	Health economics	Moral reasoning was present extensively (more than one paragraph), but not the only focus	All medical products with an orphan designation	Conditionally in favor	Not available or applicable	Health economics theoretical	Theoretical / commentaries / editorials	Not specified	Yes	No	No	No	No	No	No	Yes	No	No	No	No	No	No	No	No	No	No	No	No	No	No	No	No	No	No	No	No	No	No	No	No	Yes	Yes	No
502	A cost-effectiveness analysis of levodopa/carbidopa intestinal gel compared to standard care in late	Journal of Medical Economics	2011	English	Journal article	Quantitative	Health economics	Moral reasoning was only marginal, mentioned in one paragraph or less	One specific orphan drug	In favor of special status	Yes	Health economics empirical	Empirical	Western Europe	No	No	No	No	No	No	No	No	No	Yes	No	No	No	No	No	No	No	No	No	No	No	No	No	No	No	No	No	No	No	No	No	No	Yes	No	No
505	Pharmacoeconomics of Orphan Disease Treatment with a Focus on Hereditary Angioedema	Immunology and allergy clinics of North America	2017	English	Journal article	Reviews of policies	Health economics	Moral reasoning was present extensively (more than one paragraph), but not the only focus	A group of drugs covering a specific (group of) disease	In favor of special status	Yes	Health economics review	Reviews	United States	No	No	Yes	No	No	No	No	No	No	No	No	No	No	No	No	No	No	No	No	No	No	No	No	No	No	No	No	No	No	No	No	No	No	No	Yes
506	Hereditary Angioedema: The Economics of Treatment of an Orphan Disease	Frontiers in Medicine	2018	English	Journal article	Reviews of policies	Health economics	Moral reasoning was only marginal, mentioned in one paragraph or less	A group of drugs covering a specific (group of) disease	In favor of special status	Yes	Health economics review	Reviews	United States	No	No	No	No	No	No	No	No	No	No	No	No	No	No	No	No	No	No	No	No	No	No	No	No	No	No	No	No	No	No	No	No	No	No	Yes
507	Solidarity is what is needed	Krankenpflege. Soins infirmiers	2015	German	Journal article	Comment / editorial	Health policy	Moral reasoning was only marginal, mentioned in one paragraph or less	All medical products with an orphan designation	In favor of special status	Not available or applicable	Health policy theoretical	Theoretical / commentaries / editorials	Western Europe	No	No	No	No	No	No	No	No	No	No	No	No	No	No	No	No	No	No	No	No	No	No	No	No	No	No	No	No	No	No	No	No	No	Yes	No
509	Outrageous prices of orphan drugs: a call for collaboration	The Lancet	2018	English	Journal article	Comment / editorial	Health policy	Moral reasoning was only marginal, mentioned in one paragraph or less	All medical products with an orphan designation	In favor of special status	Yes	Health policy theoretical	Theoretical / commentaries / editorials	Not specified	No	No	No	No	No	No	No	No	No	No	No	No	No	No	No	No	No	No	No	No	No	No	No	No	No	No	No	No	No	No	No	No	No	No	No
513	Can Severity Outweigh Smaller Numbers? A Deliberative Perspective from Canada	Value in Health	2018	English	Journal article	Qualitative / mixed methods	Social sciences	Moral reasoning for/against special status was the main focus of the article	All medical products with an orphan designation	Conditionally in favor	Not available or applicable	Societal preferences	Empirical	Canada	No	No	No	No	No	No	No	Yes	Yes	No	No	No	No	No	No	No	No	No	No	No	No	No	No	No	No	No	No	No	No	Yes	No	No	No	No	Yes
515	Reimbursement of Orphan Drugs in Europe in Relation to the Type of Authorization by the European Me	Frontiers in Pharmacology	2018	English	Journal article	Quantitative	Health policy	Moral reasoning was only marginal, mentioned in one paragraph or less	All medical products with an orphan designation	In favor of special status	No	Health policy empirical	Empirical	Western Europe	No	No	No	No	No	No	No	No	No	Yes	No	No	No	No	No	No	No	No	No	No	No	No	No	No	No	No	Yes	No	No	No	No	No	Yes	No	No
529	The elephant in the room: ethical issues associated with rare and expensive medical conditions	Cardiology in the young	2015	English	Journal article	Theoretical	Philosophy / bioethics	Moral reasoning for/against special status was the main focus of the article	A group of drugs covering a specific (group of) disease	In favor of special status	No	Philosophy theoretical	Theoretical / commentaries / editorials	United States	Yes	No	No	No	No	No	No	No	Yes	No	No	No	Yes	No	No	No	No	No	No	Yes	No	No	No	No	Yes	No	No	No	No	No	No	No	No	No	No
530	Balancing economic, ethical and equity concerns in orphan drugs and rare diseases	European Journal of Hospital Pharmacy Practice	2010	English	Journal article	Theoretical	Health economics	Moral reasoning for/against special status was the main focus of the article	All medical products with an orphan designation	Against special status	Not available or applicable	Health economics theoretical	Theoretical / commentaries / editorials	Not specified	Yes	No	No	No	No	No	No	No	No	No	Yes	No	Yes	No	No	No	No	No	No	No	Yes	No	No	No	No	No	No	No	No	No	No	No	No	No	No
531	Orphan drugs revisited	QJM-an International Journal of Medicine	2006	English	Journal article	Comment / editorial	Health economics	Moral reasoning for/against special status was the main focus of the article	All medical products with an orphan designation	Against special status	Not available or applicable	Health economics theoretical	Theoretical / commentaries / editorials	Not specified	No	Yes	No	No	No	No	No	No	Yes	No	No	No	No	No	No	No	No	No	No	No	Yes	Yes	No	No	No	No	No	No	No	Yes	Yes	No	No	No	No
533	The many vs. the few	The Hastings Center report	2012	English	Journal article	Comment / editorial	Philosophy / bioethics	Moral reasoning for/against special status was the main focus of the article	All medical products with an orphan designation	Against special status	Not available or applicable	Philosophy theoretical	Theoretical / commentaries / editorials	International	No	No	No	No	No	No	No	No	No	No	No	No	No	No	No	No	No	No	No	No	No	No	No	No	No	No	No	No	No	Yes	No	No	No	No	No
534	Orphan drugs and the NHS: should we value rarity?	British Medical Journal (Clinical Research Edition)	2005	English	Journal article	Comment / editorial	Health economics	Moral reasoning for/against special status was the main focus of the article	All medical products with an orphan designation	Against special status	No	Health economics theoretical	Theoretical / commentaries / editorials	Western Europe	Yes	Yes	No	No	No	No	No	No	Yes	No	No	No	No	No	Yes	No	No	No	No	No	No	Yes	No	No	No	No	No	No	Yes	No	Yes	No	Yes	No	No
535	Economic considerations in the provision of treatments for rare diseases		2010	English	Book chapter	Theoretical	Health economics	Moral reasoning for/against special status was the main focus of the article	All medical products with an orphan designation	Against special status	Not available or applicable	Health economics theoretical	Theoretical / commentaries / editorials	International	No	No	No	Yes	No	No	No	Yes	Yes	No	No	No	Yes	Yes	Yes	No	No	No	No	No	No	No	No	No	No	No	No	No	No	No	Yes	No	No	No	No
536	Is it time to revisit orphan drug policies?	British Medical Journal (Clinical Research Edition)	2010	English	Journal article	Comment / editorial	Health policy	Moral reasoning for/against special status was the main focus of the article	All medical products with an orphan designation	Against special status	Not available or applicable	Health policy theoretical	Theoretical / commentaries / editorials	International	Yes	No	No	No	No	No	No	Yes	No	No	No	No	Yes	No	No	No	No	No	No	No	No	No	No	No	No	No	No	No	No	No	No	No	No	No	No
537	Assessing the economic challenges posed by orphan drugs: a comment on Drummond et al	International Journal of Technology Assessment in Health Care	2007	English	Journal article	Comment / editorial	Health economics	Moral reasoning for/against special status was the main focus of the article	All medical products with an orphan designation	Against special status	Not available or applicable	Health economics theoretical	Theoretical / commentaries / editorials	International	No	Yes	No	Yes	No	No	No	Yes	Yes	No	No	No	Yes	No	No	No	No	No	No	No	No	No	No	No	No	No	No	No	No	Yes	No	No	No	No	Yes
542	The attitudes of medical students towards rare diseases: A cross-sectional study	Vojnosanitetski Pregled	2016	English	Journal article	Quantitative	Clinical medicine	Moral reasoning was only marginal, mentioned in one paragraph or less	All medical products with an orphan designation	In favor of special status	Not available or applicable	Clinic empirical	Empirical	Eastern Europe	No	No	No	No	No	No	No	Yes	No	No	No	No	No	No	No	No	No	No	No	No	No	No	No	No	No	No	No	No	No	No	No	No	No	Yes	Yes
548	Ultra-orphan drugs: can we afford the price	Expert Opinion on Orphan Drugs	2017	English	Journal article	Comment / editorial	Health policy	Moral reasoning for/against special status was the main focus of the article	All medical products with an orphan designation	In favor of special status	No	Health policy theoretical	Theoretical / commentaries / editorials	Not specified	No	No	No	No	No	No	No	Yes	Yes	No	No	No	Yes	No	No	No	No	Yes	No	No	No	No	No	No	No	No	No	No	No	No	No	No	No	No	No
551	A discrete choice experiment investigating preferences for funding drugs used to treat orphan diseas	Health economics, policy, and law	2011	English	Journal article	Quantitative	Social sciences	Moral reasoning for/against special status was the main focus of the article	All medical products with an orphan designation	Against special status	Not available or applicable	Societal preferences	Empirical	Canada	Yes	Yes	No	No	No	No	No	Yes	No	No	No	No	Yes	No	No	Yes	No	No	No	Yes	No	Yes	No	No	No	No	No	No	No	Yes	No	No	No	No	Yes
552	The many vs. the few	The Hastings Center report	2012	English	Journal article	Comment / editorial	Philosophy / bioethics	Moral reasoning for/against special status was the main focus of the article	All medical products with an orphan designation	In favor of special status	Not available or applicable	Philosophy theoretical	Theoretical / commentaries / editorials	Not specified	No	No	No	No	No	No	No	No	No	No	No	Yes	No	No	No	No	No	No	No	No	Yes	No	No	No	No	No	No	No	No	No	No	No	No	No	No
559	Health service security of patients with 8 certain rare diseases: evidence from China's national sys	Orphanet Journal of Rare Diseases	2019	English	Journal article	Quantitative	Health policy	Moral reasoning was present extensively (more than one paragraph), but not the only focus	A group of drugs covering a specific (group of) disease	Conditionally in favor	No	Health policy empirical	Empirical	Asia	No	No	No	No	No	No	No	Yes	No	No	Yes	No	No	No	No	No	No	No	No	No	No	No	No	No	No	No	No	No	No	No	No	No	No	No	No
560	Reimbursed Price of Orphan Drugs: Current Strategies and Potential Improvements	Public Health Genomics	2017	English	Journal article	Reviews of policies	Health policy	Moral reasoning was present extensively (more than one paragraph), but not the only focus	All medical products with an orphan designation	Unclear	No	Health policy review	Reviews	Not specified	Yes	No	No	No	No	No	No	No	Yes	No	No	No	No	No	No	No	No	No	No	Yes	No	No	No	No	No	No	No	No	No	No	No	No	Yes	No	No
563	Rationing and access to orphan drugs	Pharmaceutical Journal	2005	English	Journal article	Comment / editorial	Philosophy / bioethics	Moral reasoning for/against special status was the main focus of the article	All medical products with an orphan designation	Conditionally in favor	Not available or applicable	Philosophy theoretical	Theoretical / commentaries / editorials	Western Europe	No	No	Yes	No	No	No	No	Yes	No	No	No	No	No	No	Yes	No	No	No	No	No	No	No	No	No	No	No	No	Yes	No	Yes	No	No	No	Yes	Yes
569	Fairness versus Welfare in Health Insurance Content Regulation	University of Illinois Law Review	2012	English	Journal article	Legal paper	Law	Moral reasoning was only marginal, mentioned in one paragraph or less	All medical products with an orphan designation	Unclear	Not available or applicable	Legal papers	Legal	United States	Yes	No	No	No	No	No	No	No	No	No	No	No	No	No	No	No	No	No	No	No	No	No	No	No	No	No	No	No	No	No	No	No	Yes	No	No
573	Enzyme replacement therapy in orphan and ultra-orphan diseases - The limitations of standard econom	PharmacoEconomics	2007	English	Journal article	Quantitative	Health economics	Moral reasoning was present extensively (more than one paragraph), but not the only focus	One specific orphan drug	In favor of special status	No	Health economics empirical	Empirical	Not specified	No	No	No	Yes	No	No	No	No	No	No	No	No	No	No	No	No	No	No	No	No	Yes	No	No	No	No	Yes	No	No	No	No	No	No	Yes	No	No
577	Coverage of Orphan Drugs		2017	English	Book chapter	Reviews of policies	Health economics	Moral reasoning was present extensively (more than one paragraph), but not the only focus	All medical products with an orphan designation	In favor of special status	Not available or applicable	Health economics review	Reviews	Western Europe	No	No	No	No	No	No	No	Yes	Yes	Yes	No	No	Yes	No	No	No	No	No	No	No	No	No	No	No	No	Yes	No	No	No	No	No	No	Yes	Yes	Yes
584	Rare diseases in Croatia - Lesson learned from Anderson-Fabry disease	Croatian Medical Journal	2008	English	Journal article	Comment / editorial	Health policy	Moral reasoning was only marginal, mentioned in one paragraph or less	One specific orphan drug	In favor of special status	Not available or applicable	Health policy theoretical	Theoretical / commentaries / editorials	Eastern Europe	No	No	No	No	No	No	No	No	No	No	No	Yes	Yes	No	No	No	No	No	No	No	No	No	No	No	No	No	No	No	No	No	No	No	No	No	No
596	Accountability for Rationing - Theory into Practice	Journal of Law, Medicine and Ethics	2005	English	Journal article	Legal paper	Law	Moral reasoning was only marginal, mentioned in one paragraph or less	All medical products with an orphan designation	Unclear	Not available or applicable	Legal papers	Legal	Western Europe	No	Yes	No	No	No	No	No	No	No	No	No	No	No	No	No	No	No	No	No	No	No	No	No	No	No	No	No	No	No	No	No	No	No	No	No
601	HTA programme response to the challenges of dealing with orphan medicinal products: Process evaluati	Health Policy	2019	English	Journal article	Reviews of policies	Health policy	Moral reasoning was present extensively (more than one paragraph), but not the only focus	All medical products with an orphan designation	Conditionally in favor	Yes	Health policy review	Reviews	Western Europe	No	No	No	No	No	No	No	Yes	Yes	No	No	No	No	No	No	No	No	No	Yes	Yes	No	No	No	No	No	No	No	No	No	Yes	No	Yes	No	No	No
602	SCIENTIFIC and SOCIAL VALUE JUDGMENTS for ORPHAN DRUGS in HEALTH TECHNOLOGY ASSESSMENT	International Journal of Technology Assessment in Health Care	2016	English	Journal article	Reviews of policies	Health policy	Moral reasoning was only marginal, mentioned in one paragraph or less	All medical products with an orphan designation	Conditionally in favor	Not available or applicable	Health policy review	Reviews	Western Europe	No	No	No	No	No	No	No	No	No	Yes	No	No	No	No	No	No	No	No	No	No	No	No	No	No	No	No	No	No	No	No	No	No	No	No	No
603	Ethical priority setting for universal health coverage: challenges in deciding upon fair distributi	BMC Medicine	2016	English	Journal article	Comment / editorial	Philosophy / bioethics	Moral reasoning was only marginal, mentioned in one paragraph or less	All medical products with an orphan designation	Conditionally in favor	No	Philosophy theoretical	Theoretical / commentaries / editorials	International	No	No	No	No	No	No	No	No	No	No	No	No	No	No	No	No	No	No	No	No	No	No	No	No	No	No	No	No	Yes	No	No	No	No	No	No
614	Evaluating and Valuing Drugs for Rare Conditions: No Easy Answers	Value in Health	2018	English	Journal article	Reviews of policies	Health policy	Moral reasoning for/against special status was the main focus of the article	All medical products with an orphan designation	Unclear	No	Health policy review	Reviews	United States	Yes	Yes	Yes	Yes	No	Yes	No	No	No	No	No	No	No	Yes	No	No	No	No	No	No	Yes	Yes	No	No	No	Yes	No	No	No	No	No	No	No	No	No
618	Ethical Overview of Pharmaceutical Industry Policies in Turkey from Various Perspectives	Turkish Journal of Pharmaceutical Sciences	2017	English	Journal article	Reviews of policies	Health policy	Moral reasoning was only marginal, mentioned in one paragraph or less	All medical products with an orphan designation	In favor of special status	No	Health policy review	Reviews	Asia	No	No	No	No	No	No	No	No	No	No	No	No	Yes	No	No	No	No	No	No	No	No	No	No	No	No	No	No	No	No	No	No	No	No	No	No
630	Policy alternatives for treatments for rare diseases	Canadian Medical Association Journal	2010	English	Journal article	Reviews of policies	Health policy	Moral reasoning was present extensively (more than one paragraph), but not the only focus	All medical products with an orphan designation	In favor of special status	Yes	Health policy review	Reviews	Canada	Yes	No	No	No	No	No	No	No	No	No	No	No	Yes	No	No	No	No	No	No	Yes	No	No	No	No	No	No	No	No	No	No	No	No	No	No	No
635	Value-Based Reimbursement Decisions for Orphan Drugs: A Scoping Review and Decision Framework	PharmacoEconomics	2015	English	Journal article	Systematic / scoping review	Health policy	Moral reasoning for/against special status was the main focus of the article	All medical products with an orphan designation	Conditionally in favor	No	Health policy review	Reviews	Not specified	No	Yes	Yes	Yes	No	No	No	Yes	Yes	Yes	No	No	No	No	Yes	Yes	No	No	No	Yes	No	Yes	No	No	No	Yes	No	Yes	Yes	Yes	Yes	Yes	No	Yes	Yes
648	Reimbursement of orphan drugs in Belgium: what (else) matters?	Orphanet Journal of Rare Diseases	2014	English	Journal article	Qualitative / mixed methods	Health policy	Moral reasoning was present extensively (more than one paragraph), but not the only focus	All medical products with an orphan designation	Conditionally in favor	No	Health policy empirical	Empirical	Western Europe	No	No	No	No	No	No	No	No	No	No	No	No	Yes	No	No	No	No	No	No	Yes	No	No	No	No	No	No	No	No	No	No	No	No	No	No	No
649	Orphan Drugs for Rare Diseases: Grounds for Special Status	Drug Development Research	2012	English	Journal article	Comment / editorial	Health policy	Moral reasoning for/against special status was the main focus of the article	All medical products with an orphan designation	In favor of special status	No	Health policy theoretical	Theoretical / commentaries / editorials	Not specified	No	Yes	Yes	No	No	No	No	Yes	Yes	No	No	No	Yes	No	No	Yes	No	No	No	No	No	No	Yes	No	No	No	No	Yes	No	No	No	No	No	No	Yes
650	Ethical, legal and social implications of rare diseases and orphan drugs in Europe: Meeting report o	Expert Review of Pharmacoeconomics and Outcomes Research	2013	English	Journal article	Reviews of policies	Philosophy / bioethics	Moral reasoning was present extensively (more than one paragraph), but not the only focus	All medical products with an orphan designation	Conditionally in favor	No	Philosophy review	Reviews	Western Europe	Yes	No	No	No	No	Yes	No	No	No	No	No	No	No	Yes	No	No	No	No	No	No	No	No	Yes	No	No	No	No	No	No	No	No	No	Yes	No	No
652	A fair share for the orphans: ethical guidelines for a fair distribution of resources within the bou	Journal of medical ethics	2012	English	Journal article	Theoretical	Philosophy / bioethics	Moral reasoning was present extensively (more than one paragraph), but not the only focus	All medical products with an orphan designation	Conditionally in favor	No	Philosophy theoretical	Theoretical / commentaries / editorials	Not specified	Yes	Yes	No	Yes	No	No	Yes	Yes	No	Yes	No	No	No	Yes	No	No	No	No	No	No	No	No	Yes	No	No	No	No	No	No	No	No	No	No	No	No
653	Engaging the Canadian public on reimbursement decision-making for drugs for rare diseases: a nation	BMC Health Services Research	2017	English	Journal article	Quantitative	Social sciences	Moral reasoning was present extensively (more than one paragraph), but not the only focus	All medical products with an orphan designation	Conditionally in favor	No	Societal preferences	Empirical	Canada	No	No	No	No	No	No	No	No	No	No	No	No	No	No	No	No	No	No	No	No	No	No	No	No	No	No	No	No	No	No	No	No	No	Yes	Yes
664	The media and access issues: content analysis of Canadian newspaper coverage of health policy decis	Orphanet Journal of Rare Diseases	2015	English	Journal article	Quantitative	Social sciences	Moral reasoning was present extensively (more than one paragraph), but not the only focus	All medical products with an orphan designation	Conditionally in favor	No	Societal preferences	Empirical	Canada	No	No	No	No	No	No	No	No	No	No	No	No	No	No	No	No	No	No	No	Yes	No	No	No	No	No	No	No	No	No	No	No	No	No	No	No
665	Controversies with Kalydeco: Newspaper coverage in Canada and the United States of the cystic fibro	Journal of Cystic Fibrosis	2016	English	Journal article	Quantitative	Social sciences	Moral reasoning was only marginal, mentioned in one paragraph or less	One specific orphan drug	Conditionally in favor	Not available or applicable	Societal preferences	Empirical	International	No	No	No	No	No	No	No	No	No	No	No	No	No	No	No	No	No	No	No	Yes	No	No	No	No	No	No	No	No	No	No	No	No	No	No	No
667	Pharmacogenetic interventions, orphan drugs, and distributive justice: the role of cost-benefit anal	Social philosophy & policy	2002	English	Journal article	Theoretical	Law	Moral reasoning was present extensively (more than one paragraph), but not the only focus	All medical products with an orphan designation	In favor of special status	Not available or applicable	Legal papers	Theoretical / commentaries / editorials	Not specified	Yes	No	No	No	No	No	No	Yes	No	No	No	No	No	Yes	No	Yes	No	No	No	No	No	No	Yes	No	No	No	No	No	No	No	Yes	No	No	No	No
669	General knowledge and opinion of future health care and non-health care professionals on rare disea	Journal of Evaluation in Clinical Practice	2015	English	Journal article	Quantitative	Social sciences	Moral reasoning was present extensively (more than one paragraph), but not the only focus	All medical products with an orphan designation	Conditionally in favor	Not available or applicable	Societal preferences	Empirical	Western Europe	No	No	No	No	No	No	No	No	No	No	No	No	Yes	No	No	No	No	No	No	No	No	No	No	No	No	No	No	No	Yes	Yes	No	No	No	No	No
681	Policymaking for Orphan Drugs and Its Challenges	AMA journal of ethics	2015	English	Journal article	Guidelines / policy paper	Philosophy / bioethics	Moral reasoning was only marginal, mentioned in one paragraph or less	All medical products with an orphan designation	In favor of special status	Not available or applicable	Philosophy policy guidelines	Policy guidelines	United States	No	No	No	No	No	No	No	No	No	No	Yes	No	Yes	No	No	No	No	No	No	No	No	No	No	No	No	No	No	No	No	No	No	No	No	No	No
682	Communal Sharing and the Provision of Low-Volume High-Cost Health Services: Results of a Survey	PharmacoEconomics	2017	English	Journal article	Quantitative	Social sciences	Moral reasoning was present extensively (more than one paragraph), but not the only focus	All medical products with an orphan designation	Conditionally in favor	No	Societal preferences	Empirical	Australia/New Zealand	Yes	No	No	No	No	No	Yes	Yes	No	No	No	No	No	Yes	No	No	No	No	No	No	No	No	No	Yes	No	No	No	Yes	No	Yes	No	No	No	Yes	No
684	Evaluating Canadians' Values for Drug Coverage Decision Making	Value in Health	2019	English	Journal article	Quantitative	Social sciences	Moral reasoning was present extensively (more than one paragraph), but not the only focus	All medical products with an orphan designation	Against special status	No	Societal preferences	Empirical	Canada	No	Yes	No	No	No	Yes	No	No	Yes	Yes	Yes	No	No	No	No	No	No	No	No	Yes	No	No	No	No	No	No	No	No	No	Yes	No	No	Yes	No	Yes
689	Ethical imperatives of timely access to orphan drugs: is possible to reconcile economic incentives a	Orphanet Journal of Rare Diseases	2017	English	Journal article	Reviews of policies	Health policy	Moral reasoning was present extensively (more than one paragraph), but not the only focus	All medical products with an orphan designation	In favor of special status	No	Health policy review	Reviews	United States	Yes	No	No	No	No	No	Yes	Yes	Yes	No	No	No	Yes	No	Yes	No	Yes	No	No	Yes	No	No	No	No	No	Yes	No	No	No	No	No	No	No	No	No
692	Authorization and Reimbursement of Orphan Drugs in an International Comparison	Gesundheitswesen	2011	German	Journal article	Qualitative / mixed methods	Health policy	Moral reasoning was present extensively (more than one paragraph), but not the only focus	All medical products with an orphan designation	Conditionally in favor	Not available or applicable	Health policy empirical	Empirical	International	Yes	No	No	No	No	No	Yes	No	No	No	No	No	Yes	No	No	No	No	No	No	Yes	No	No	No	No	No	No	No	No	No	No	No	No	No	No	No
693	The funding lottery for potentially life-threatening rare diseases It’s not fair, my disease is r	Rheumatology	2018	English	Journal article	Comment / editorial	Health policy	Moral reasoning was present extensively (more than one paragraph), but not the only focus	All medical products with an orphan designation	In favor of special status	No	Health policy theoretical	Theoretical / commentaries / editorials	Western Europe	Yes	No	No	No	No	Yes	No	No	No	No	No	Yes	No	No	No	No	No	No	No	No	No	No	No	No	No	No	No	No	No	No	No	No	No	No	No
694	Priority setting for orphan drugs: An international comparison	Health Policy	2011	English	Journal article	Qualitative / mixed methods	Health policy	Moral reasoning was present extensively (more than one paragraph), but not the only focus	A group of drugs covering a specific (group of) disease	In favor of special status	Yes	Health policy empirical	Empirical	International	No	No	No	No	No	Yes	No	No	No	No	No	No	Yes	No	Yes	No	No	No	No	Yes	No	No	No	No	No	No	No	No	No	No	No	No	Yes	Yes	Yes
698	Orphan medicines: a success with a challenging future	Expert Opinion on Orphan Drugs	2013	English	Journal article	Comment / editorial	Health policy	Moral reasoning was only marginal, mentioned in one paragraph or less	All medical products with an orphan designation	In favor of special status	No	Health policy theoretical	Theoretical / commentaries / editorials	Western Europe	No	No	No	No	No	No	No	No	No	No	No	No	No	No	No	No	No	No	No	No	No	No	Yes	No	No	No	No	No	No	No	No	No	No	No	No
702	The (Ir)relevance of Group Size in Health Care Priority Setting: A Reply to Juth	Health Care Analysis	2017	English	Journal article	Theoretical	Philosophy / bioethics	Moral reasoning for/against special status was the main focus of the article	All medical products with an orphan designation	In favor of special status	Not available or applicable	Philosophy theoretical	Theoretical / commentaries / editorials	Western Europe	No	Yes	No	No	No	Yes	No	Yes	No	No	No	Yes	No	No	No	No	No	No	No	No	No	No	No	No	No	No	No	No	Yes	No	No	No	No	No	No
703	Why We Don’t Need “Unmet Needs”! On the Concepts of Unmet Need and Severity in Health-Care Pr	Health Care Analysis	2019	English	Journal article	Theoretical	Philosophy / bioethics	Moral reasoning was present extensively (more than one paragraph), but not the only focus	All medical products with an orphan designation	Conditionally in favor	No	Philosophy theoretical	Theoretical / commentaries / editorials	Western Europe	No	No	No	No	No	No	No	Yes	Yes	Yes	No	No	Yes	No	No	No	Yes	No	No	No	No	No	No	No	No	No	No	No	No	No	No	No	No	No	Yes
705	Policies and availability of orphan medicines in outpatient care in 24 European countries	European Journal of Clinical Pharmacology	2018	English	Journal article	Reviews of policies	Health policy	Moral reasoning was only marginal, mentioned in one paragraph or less	All medical products with an orphan designation	Unclear	Yes	Health policy review	Reviews	International	No	No	No	No	No	No	No	Yes	Yes	No	No	No	No	No	No	No	No	No	No	No	No	No	No	Yes	No	No	Yes	No	No	No	No	No	Yes	No	No
710	The use of cost-effectiveness by the National Institute for Health and Clinical Excellence (NICE): n	Journal of medical ethics	2008	English	Journal article	Comment / editorial	Health policy	Moral reasoning was present extensively (more than one paragraph), but not the only focus	All medical products with an orphan designation	Conditionally in favor	No	Health policy theoretical	Theoretical / commentaries / editorials	Western Europe	No	No	No	No	No	Yes	No	No	No	No	No	No	No	No	No	No	No	No	No	No	No	No	No	Yes	No	Yes	No	Yes	No	No	No	Yes	Yes	No	No
711	Expensive drugs for rare disorders: to treat or not to treat? The case of enzyme replacement therap	Current Medical Research and Opinion	2009	English	Journal article	Comment / editorial	Health policy	Moral reasoning was present extensively (more than one paragraph), but not the only focus	One specific orphan drug	In favor of special status	Not available or applicable	Health policy theoretical	Theoretical / commentaries / editorials	Not specified	Yes	No	No	No	Yes	No	No	Yes	No	No	No	No	Yes	No	No	No	No	No	No	No	No	Yes	Yes	No	No	No	No	No	No	No	No	Yes	Yes	Yes	Yes
712	Incremental cost per quality-adjusted life year gained? The need for alternative methods to evaluat	Journal of Comparative Effectiveness Research	2014	English	Journal article	Comment / editorial	Health policy	Moral reasoning for/against special status was the main focus of the article	All medical products with an orphan designation	In favor of special status	No	Health policy theoretical	Theoretical / commentaries / editorials	Not specified	Yes	Yes	No	Yes	Yes	Yes	Yes	Yes	No	No	No	Yes	No	Yes	No	Yes	No	No	Yes	Yes	No	Yes	No	Yes	No	Yes	Yes	No	No	Yes	Yes	No	Yes	No	No
713	Determining the value of medical technologies to treat ultra-rare disorders: a consensus statement	Journal of market access & health policy	2016	English	Journal article	Guidelines / policy paper	Health policy	Moral reasoning was present extensively (more than one paragraph), but not the only focus	All medical products with an orphan designation	In favor of special status	Yes	Health policy guidelines	Policy guidelines	Not specified	Yes	No	Yes	No	No	Yes	Yes	Yes	No	No	No	No	No	No	No	No	No	No	Yes	Yes	No	No	No	No	No	No	Yes	No	No	No	No	No	No	Yes	No
716	The quality of economic evaluations of ultra-orphan drugs in Europe - A systematic review	Orphanet Journal of Rare Diseases	2015	English	Journal article	Systematic / scoping review	Health economics	Moral reasoning was only marginal, mentioned in one paragraph or less	All medical products with an orphan designation	Conditionally in favor	Yes	Health economics review	Reviews	Not specified	No	No	No	No	No	No	No	No	No	No	No	No	No	No	No	No	No	No	No	No	No	No	No	No	No	No	No	No	No	No	No	No	No	Yes	No
725	Orphan drugs and the NHS	British Medical Journal (International Edition)	2005	English	Journal article	Comment / editorial	Philosophy / bioethics	Moral reasoning for/against special status was the main focus of the article	All medical products with an orphan designation	In favor of special status	No	Philosophy theoretical	Theoretical / commentaries / editorials	Not specified	No	No	No	No	Yes	No	No	No	No	No	No	No	Yes	Yes	No	No	No	No	No	No	No	No	No	No	No	No	No	No	Yes	No	No	Yes	No	Yes	No
726	Dutch doctors call for EU evaluation of cost effectiveness of high cost orphan drugs	British Medical Journal (Clinical Research Edition)	2012	English	Journal article	Other	Health policy	Moral reasoning was only marginal, mentioned in one paragraph or less	All medical products with an orphan designation	In favor of special status	Not available or applicable	Health policy guidelines	Other	Western Europe	No	No	No	No	No	No	No	No	Yes	No	No	No	No	No	No	No	No	No	No	No	No	No	No	No	No	No	No	No	No	No	No	No	No	No	No
733	Economic evaluation in the context of rare diseases: is it possible?	Cadernos de saúde pública	2015	English	Journal article	Systematic / scoping review	Health economics	Moral reasoning was present extensively (more than one paragraph), but not the only focus	All medical products with an orphan designation	Conditionally in favor	No	Health economics review	Reviews	South America	No	Yes	No	No	Yes	No	Yes	No	No	No	No	No	No	No	No	No	No	No	No	Yes	Yes	Yes	No	No	No	No	No	No	No	No	No	No	Yes	Yes	No
737	Pricing and reimbursement of orphan drugs: the need for more transparency	Orphanet Journal of Rare Diseases	2011	English	Journal article	Reviews of policies	Health policy	Moral reasoning was present extensively (more than one paragraph), but not the only focus	All medical products with an orphan designation	In favor of special status	No	Health policy review	Reviews	Western Europe	No	No	No	No	No	Yes	Yes	Yes	Yes	No	Yes	No	Yes	No	No	No	No	No	No	No	No	No	No	Yes	No	No	Yes	No	No	Yes	No	No	No	No	Yes
738	Orphan Drugs for Rare Diseases Is it Time to Revisit Their Special Market Access Status?	Drugs	2012	English	Journal article	Comment / editorial	Health policy	Moral reasoning for/against special status was the main focus of the article	All medical products with an orphan designation	Against special status	No	Health policy theoretical	Theoretical / commentaries / editorials	International	Yes	No	No	No	No	No	No	Yes	Yes	Yes	No	No	No	No	Yes	No	No	No	No	Yes	Yes	No	No	No	No	No	No	No	No	Yes	No	No	Yes	Yes	No
739	Cost-effectiveness assessment of orphan drugs: a scientific and political conundrum	Applied health economics and health policy	2013	English	Journal article	Comment / editorial	Health economics	Moral reasoning was present extensively (more than one paragraph), but not the only focus	All medical products with an orphan designation	Conditionally in favor	No	Health economics theoretical	Theoretical / commentaries / editorials	International	Yes	No	No	No	No	No	No	No	No	No	No	No	No	No	No	No	No	No	No	No	No	No	No	No	No	Yes	No	No	No	No	No	No	No	No	No
745	Market access for biopharmaceuticals: new challenges	Health affairs (Project Hope)	2006	English	Journal article	Comment / editorial	Health economics	Moral reasoning was present extensively (more than one paragraph), but not the only focus	All medical products with an orphan designation	Unclear	Not available or applicable	Health economics theoretical	Theoretical / commentaries / editorials	United States	Yes	No	Yes	No	No	No	No	No	Yes	Yes	No	No	No	No	No	No	No	No	No	Yes	No	No	No	No	No	No	No	No	No	No	No	No	No	No	No
776	Rare diseases, orphan drugs and their regulation: Questions and misconceptions	Nature reviews. Drug discovery	2010	English	Journal article	Comment / editorial	Industry (stakeholder)	Moral reasoning was present extensively (more than one paragraph), but not the only focus	All medical products with an orphan designation	In favor of special status	Yes	Guidelines / policy papers	Theoretical / commentaries / editorials	Not specified	No	Yes	Yes	Yes	No	No	No	Yes	No	No	Yes	No	Yes	No	No	No	No	No	No	No	No	No	No	No	No	No	Yes	No	No	No	No	No	Yes	No	No
781	Funding therapies for rare diseases: an ethical dilemma with a potential solution	Australian Health Review	2018	English	Journal article	Reviews of policies	Health policy	Moral reasoning was present extensively (more than one paragraph), but not the only focus	All medical products with an orphan designation	In favor of special status	Yes	Health policy review	Reviews	Australia/New Zealand	Yes	No	No	No	No	No	No	Yes	No	No	No	No	Yes	No	No	No	No	No	No	Yes	No	No	Yes	No	Yes	Yes	No	No	No	No	No	No	No	No	No
782	Redressing the inequities in canadian pharmacare	Healthcare Management Forum	2015	English	Journal article	Comment / editorial	Health policy	Moral reasoning was present extensively (more than one paragraph), but not the only focus	All medical products with an orphan designation	Unclear	Not available or applicable	Health policy theoretical	Theoretical / commentaries / editorials	Canada	No	No	No	No	No	No	No	No	No	No	No	No	No	No	No	No	No	No	No	No	No	No	No	No	No	No	Yes	No	No	No	No	No	No	No	No
783	Access and availability of orphan drugs in the United States: Advances or cruel hoaxes?	Expert Opinion on Orphan Drugs	2014	English	Journal article	Comment / editorial	Health policy	Moral reasoning was only marginal, mentioned in one paragraph or less	All medical products with an orphan designation	Conditionally in favor	No	Health policy theoretical	Theoretical / commentaries / editorials	United States	No	No	No	No	No	No	No	No	No	No	Yes	No	No	No	No	No	No	No	No	No	No	No	No	No	No	No	No	No	No	No	No	No	No	No	No
788	Rare diseases need sustainable options	The Lancet	2020	English	Journal article	Comment / editorial	Health policy	Moral reasoning was only marginal, mentioned in one paragraph or less	All medical products with an orphan designation	Conditionally in favor	Not available or applicable	Health policy theoretical	Theoretical / commentaries / editorials	Western Europe	No	No	No	No	No	No	No	No	Yes	No	No	No	No	No	No	No	No	No	No	No	No	No	No	No	No	No	No	No	No	No	No	No	No	No	No
789	Treating rare disorders: time to act on unfair prices	The Lancet Neurology	2017	English	Journal article	Comment / editorial	Clinical medicine	Moral reasoning was only marginal, mentioned in one paragraph or less	All medical products with an orphan designation	In favor of special status	Not available or applicable	Clinic commentary	Theoretical / commentaries / editorials	United States	No	No	No	No	No	No	No	No	Yes	Yes	No	No	No	No	No	No	No	No	No	No	No	No	No	No	No	No	No	No	No	No	No	No	No	No	No
795	Author's response	Annals of Allergy, Asthma and Immunology	2012	English	Journal article	Comment / editorial	Clinical medicine	Moral reasoning was only marginal, mentioned in one paragraph or less	A group of drugs covering a specific (group of) disease	In favor of special status	No	Clinic commentary	Theoretical / commentaries / editorials	United States	No	No	No	No	No	No	No	No	No	No	No	No	Yes	No	No	No	No	No	No	No	No	No	No	No	No	No	No	No	No	No	No	No	No	No	No
797	The view of experts on initiatives to be undertaken to promote equity in the access to orphan drugs	Health Policy	2018	English	Journal article	Qualitative / mixed methods	Health policy	Moral reasoning was only marginal, mentioned in one paragraph or less	All medical products with an orphan designation	Conditionally in favor	Yes	Health policy empirical	Empirical	Western Europe	No	No	No	No	No	No	No	No	No	No	No	No	Yes	No	No	No	No	No	No	No	No	No	No	No	No	No	No	No	No	No	No	No	No	No	No
800	Approaches to identifying, measuring, and aggregating elements of value	International Journal of Technology Assessment in Health Care	2013	English	Journal article	Reviews of policies	Health economics	Moral reasoning was present extensively (more than one paragraph), but not the only focus	All medical products with an orphan designation	Unclear	Yes	Health economics review	Reviews	Western Europe	No	No	No	No	No	No	No	Yes	No	No	No	No	No	No	No	No	No	No	No	No	No	No	No	No	No	No	No	No	No	No	No	No	No	No	No
812	Public guidance and price limitation for orphan drugs. Fair distribution and right to treatment of	Monatsschrift Kinderheilkunde	2018	German	Journal article	Comment / editorial	Clinical medicine	Moral reasoning for/against special status was the main focus of the article	All medical products with an orphan designation	Unclear	No	Clinic commentary	Theoretical / commentaries / editorials	Western Europe	Yes	No	No	Yes	No	Yes	No	Yes	Yes	No	No	No	Yes	No	Yes	No	No	No	No	No	No	No	No	No	No	No	No	No	No	Yes	Yes	No	No	No	Yes
822	How Can Pricing and Reimbursement Policies Improve Affordable Access to Medicines? Lessons Learned	Applied health economics and health policy	2017	English	Journal article	Reviews of policies	Health policy	Moral reasoning was only marginal, mentioned in one paragraph or less	All medical products with an orphan designation	Unclear	No	Health policy review	Reviews	Western Europe	No	No	No	No	No	No	No	No	Yes	No	No	No	No	No	No	No	No	No	No	No	No	No	No	No	No	No	No	No	No	No	No	No	No	No	No
828	Appraising the holistic value of Lenvatinib for radio-iodine refractory differentiated thyroid cance	BMC cancer	2017	English	Journal article	Quantitative	Health economics	Moral reasoning was only marginal, mentioned in one paragraph or less	One specific orphan drug	Unclear	Yes	Health economics empirical	Empirical	Not specified	No	No	No	No	No	No	No	Yes	No	No	No	No	No	No	No	No	No	No	No	No	No	No	Yes	No	No	No	No	No	No	No	No	No	No	No	No
829	Moving Towards Accountability for Reasonableness - A Systematic Exploration of the Features of Legi	International Journal of Health Policy and Management	2019	English	Journal article	Qualitative / mixed methods	Health policy	Moral reasoning was present extensively (more than one paragraph), but not the only focus	All medical products with an orphan designation	In favor of special status	Yes	Health policy empirical	Empirical	Western Europe	No	No	No	No	No	Yes	No	Yes	Yes	Yes	Yes	No	No	No	No	No	No	No	Yes	No	No	No	No	Yes	No	No	Yes	No	Yes	Yes	No	Yes	Yes	Yes	Yes
830	Can the EVIDEM Framework Tackle Issues Raised by Evaluating Treatments for Rare Diseases: Analysis o	PharmacoEconomics	2016	English	Journal article	Systematic / scoping review	Health economics	Moral reasoning for/against special status was the main focus of the article	All medical products with an orphan designation	Conditionally in favor	Yes	Health economics review	Reviews	Not specified	Yes	Yes	No	No	No	No	Yes	Yes	Yes	Yes	No	No	Yes	No	No	No	No	No	No	No	No	No	Yes	No	No	No	No	No	No	Yes	No	No	No	Yes	Yes
841	The Regulatory Vision of Universal Healthcare in the United States: Strategic, Economic, and Moral D	University of Pennsylvania Journal of Business Law	2018	English	Journal article	Legal paper	Law	Moral reasoning was only marginal, mentioned in one paragraph or less	All medical products with an orphan designation	In favor of special status	Not available or applicable	Legal papers	Legal	United States	No	No	Yes	No	No	No	No	No	No	No	Yes	No	No	No	No	No	No	No	No	No	No	No	No	No	No	No	No	No	No	No	No	No	No	No	No
842	The many vs. the few	The Hastings Center report	2012	English	Journal article	Comment / editorial	Philosophy / bioethics	Moral reasoning for/against special status was the main focus of the article	All medical products with an orphan designation	In favor of special status	Not available or applicable	Philosophy theoretical	Theoretical / commentaries / editorials	Not specified	No	No	No	No	No	No	No	No	No	No	No	No	Yes	No	No	No	No	No	No	Yes	No	No	No	No	No	No	No	No	No	No	No	No	No	No	No
843	A rare disease patient/caregiver perspective on fair pricing and access to gene-based therapies	Gene Therapy	2019	English	Journal article	Reviews of policies	Health economics	Moral reasoning was present extensively (more than one paragraph), but not the only focus	A group of drugs covering a specific (group of) disease	In favor of special status	Yes	Health economics review	Reviews	United States	No	No	No	No	No	No	No	Yes	Yes	No	Yes	Yes	No	No	No	No	No	No	No	No	No	No	No	No	No	No	No	No	No	No	No	No	No	No	No
848	An evaluation framework for funding drugs for rare diseases	Value in Health	2012	English	Journal article	Guidelines / policy paper	Health policy	Moral reasoning was present extensively (more than one paragraph), but not the only focus	One specific orphan drug	Conditionally in favor	Not available or applicable	Health policy guidelines	Policy guidelines	Canada	No	No	No	No	No	No	No	No	No	Yes	No	No	No	No	No	No	No	No	No	No	No	No	No	No	No	No	No	No	Yes	No	No	Yes	Yes	No	No
849	Application of a Policy Framework for the Public Funding of Drugs for Rare Diseases	Journal of General Internal Medicine	2014	English	Journal article	Quantitative	Health economics	Moral reasoning was only marginal, mentioned in one paragraph or less	A group of drugs covering a specific (group of) disease	Conditionally in favor	Yes	Health economics empirical	Empirical	Canada	No	No	No	No	No	No	No	No	No	No	No	No	No	No	No	No	No	No	No	No	No	No	No	No	No	No	No	No	No	Yes	No	No	No	Yes	No
851	Prioritizing Rare Diseases: Psychological Effects Influencing Medical Decision Making	Medical Decision Making	2017	English	Journal article	Quantitative	Social sciences	Moral reasoning for/against special status was the main focus of the article	All medical products with an orphan designation	Against special status	Not available or applicable	Societal preferences	Empirical	Western Europe	Yes	No	No	Yes	No	No	No	No	No	No	No	No	Yes	No	No	No	No	No	No	No	No	Yes	No	No	No	No	No	No	No	Yes	No	No	No	No	No
854	Health Policies for Orphan Diseases: International Comparison of Regulatory, Reimbursement and Heal		2014	English	Book chapter	Reviews of policies	Health policy	Moral reasoning was present extensively (more than one paragraph), but not the only focus	All medical products with an orphan designation	In favor of special status	Yes	Health policy review	Reviews	International	No	No	No	No	No	No	No	No	No	No	No	No	Yes	No	No	No	No	No	No	No	No	No	Yes	No	No	No	No	No	No	No	No	No	No	No	No
857	Catastrophic expenditure and impoverishment of patients affected by 7 rare diseases in China	Orphanet Journal of Rare Diseases	2016	English	Journal article	Quantitative	Health policy	Moral reasoning was only marginal, mentioned in one paragraph or less	A group of drugs covering a specific (group of) disease	In favor of special status	No	Health policy empirical	Empirical	Asia	No	No	No	No	No	No	No	No	No	No	Yes	No	No	No	No	No	No	No	No	No	No	No	No	No	No	No	No	No	No	No	No	No	No	No	No
861	A checklist for managed access programmes for reimbursement co-designed by Canadian patients and car	Health expectations	2018	English	Journal article	Qualitative / mixed methods	Health policy	Moral reasoning was only marginal, mentioned in one paragraph or less	All medical products with an orphan designation	Conditionally in favor	No	Health policy empirical	Empirical	Canada	No	No	No	No	No	No	No	Yes	Yes	No	No	No	No	No	No	No	No	No	No	No	No	No	No	No	No	No	No	No	Yes	No	No	No	No	No	No
865	The many vs. the few	The Hastings Center report	2012	English	Journal article	Comment / editorial	Philosophy / bioethics	Moral reasoning for/against special status was the main focus of the article	All medical products with an orphan designation	In favor of special status	Not available or applicable	Philosophy theoretical	Theoretical / commentaries / editorials	Not specified	No	No	No	No	No	No	No	No	No	No	No	No	No	No	No	No	No	No	No	No	No	No	Yes	No	No	No	No	No	No	No	No	No	No	No	No
867	Systematic review on the evaluation criteria of orphan medicines in Central and Eastern European co	Orphanet Journal of Rare Diseases	2016	English	Journal article	Systematic / scoping review	Health economics	Moral reasoning was present extensively (more than one paragraph), but not the only focus	All medical products with an orphan designation	Conditionally in favor	No	Health economics review	Reviews	Eastern Europe	Yes	Yes	No	No	No	Yes	No	No	No	No	No	No	Yes	Yes	Yes	Yes	No	No	No	Yes	No	Yes	Yes	Yes	No	No	No	No	No	No	No	No	No	No	No
878	BPI-Positionspapier Orphan Drugs		2008	German	Grey literature	Guidelines / policy paper	Industry (stakeholder)	Moral reasoning was present extensively (more than one paragraph), but not the only focus	All medical products with an orphan designation	In favor of special status	Yes	Guidelines / policy papers	Policy guidelines	Western Europe	No	No	No	No	Yes	No	No	No	Yes	No	No	No	Yes	No	No	No	No	No	No	No	No	No	No	No	No	No	No	No	No	No	No	No	No	No	No
885	Breaking the Access Deadlock to Leave No One Behind		2018	English	Grey literature	Guidelines / policy paper	Patients (stakeholder)	Moral reasoning was only marginal, mentioned in one paragraph or less	All medical products with an orphan designation	In favor of special status	Yes	Guidelines / policy papers	Policy guidelines	Western Europe	No	No	No	No	No	No	No	No	No	Yes	No	No	Yes	No	No	No	No	No	No	No	No	No	Yes	No	No	No	No	No	No	No	No	No	No	No	No
886	Transparency and Health Technology Assessment cooperation as proposed by the Regulation are the only		2018	English	Grey literature	Guidelines / policy paper	Patients (stakeholder)	Moral reasoning was present extensively (more than one paragraph), but not the only focus	All medical products with an orphan designation	In favor of special status	Yes	Guidelines / policy papers	Policy guidelines	Western Europe	No	No	No	No	No	No	No	No	No	No	No	No	Yes	Yes	No	No	No	No	No	No	No	No	No	No	No	No	No	No	No	No	No	No	No	No	No
887	Nutzen und Schaden auch bei Arzneimitteln gegen seltene Krankheiten vollständig prüfen		2016	German	Grey literature	Guidelines / policy paper	Industry (stakeholder)	Moral reasoning was present extensively (more than one paragraph), but not the only focus	All medical products with an orphan designation	Conditionally in favor	Yes	Guidelines / policy papers	Policy guidelines	Western Europe	No	No	No	No	No	No	No	No	No	No	No	No	Yes	No	No	No	No	No	No	No	No	No	No	No	No	No	No	No	No	No	No	No	No	No	No
889	IPA position paper		2012	English	Grey literature	Guidelines / policy paper	Patients (stakeholder)	Moral reasoning for/against special status was the main focus of the article	A group of drugs covering a specific (group of) disease	In favor of special status	Yes	Guidelines / policy papers	Policy guidelines	Not specified	No	No	No	No	No	No	No	No	No	No	No	No	No	No	No	No	No	No	No	No	No	No	No	No	No	No	Yes	No	No	No	No	No	No	No	Yes
891	Two dreams	The Hastings Center report	2012	English	Journal article	Comment / editorial	Philosophy / bioethics	Moral reasoning was present extensively (more than one paragraph), but not the only focus	All medical products with an orphan designation	Unclear	Not available or applicable	Philosophy theoretical	Theoretical / commentaries / editorials	Not specified	Yes	No	No	No	No	No	No	No	No	No	No	No	No	No	No	No	No	No	No	Yes	No	Yes	No	No	No	No	No	No	No	No	Yes	Yes	No	No	No
896	Erweitertes vips-Positionspapier zu einer Orphan-Drug-Strategie in der Schweiz		2011	German	Grey literature	Guidelines / policy paper	Industry (stakeholder)	Moral reasoning was only marginal, mentioned in one paragraph or less	All medical products with an orphan designation	Against special status	Yes	Guidelines / policy papers	Policy guidelines	Western Europe	No	No	Yes	No	No	No	No	No	No	No	No	No	No	No	No	No	No	No	No	No	No	No	No	No	No	No	No	No	No	No	Yes	No	No	No	No
937	Are current ICER thresholds outdated? Valuing medicines in the era of personalized healthcare	Expert Review of Pharmacoeconomics and Outcomes Research	2016	English	Journal article	Comment / editorial	Health economics	Moral reasoning was present extensively (more than one paragraph), but not the only focus	All medical products with an orphan designation	Conditionally in favor	No	Health economics theoretical	Theoretical / commentaries / editorials	International	No	No	No	Yes	No	No	No	No	No	No	No	No	No	No	No	No	No	No	No	No	No	No	No	No	No	No	No	No	No	No	No	No	Yes	Yes	No
940	Pushing Parentless Pharmaceuticals: Toward an International Home for Orphan Drugs and a Cure for Zeb	Law and Policy in International Business	1995	English	Journal article	Legal paper	Law	Moral reasoning was present extensively (more than one paragraph), but not the only focus	All medical products with an orphan designation	In favor of special status	Not available or applicable	Legal papers	Legal	International	No	No	No	No	No	No	No	No	No	No	No	No	No	No	No	No	No	No	No	No	No	No	No	No	No	Yes	Yes	No	No	No	No	No	No	No	No
962	Multiple Criteria Decision Analysis (MCDA) for evaluating new medicines in Health Technology Assessm	Social Science and Medicine	2017	English	Journal article	Systematic / scoping review	Health policy	Moral reasoning was only marginal, mentioned in one paragraph or less	All medical products with an orphan designation	Against special status	Not available or applicable	Health policy review	Reviews	Western Europe	No	No	No	No	No	No	No	No	No	No	No	No	Yes	No	Yes	No	No	No	No	No	No	No	No	No	No	No	No	No	No	No	No	No	No	No	No
963	Valorising and creating access to innovative medicines in the European union	Frontiers in Pharmacology	2011	English	Journal article	Comment / editorial	Health economics	Moral reasoning was present extensively (more than one paragraph), but not the only focus	All medical products with an orphan designation	Unclear	No	Health economics theoretical	Theoretical / commentaries / editorials	Western Europe	No	No	No	No	No	No	No	Yes	No	No	No	No	Yes	No	No	No	No	No	No	No	No	No	No	No	No	No	No	No	No	No	No	No	No	Yes	No
968	Orphan drugs: pricing, reimbursement and patient access	International Journal of Pharmaceutical and Healthcare Marketing	2011	English	Journal article	Reviews of policies	Health economics	Moral reasoning was present extensively (more than one paragraph), but not the only focus	All medical products with an orphan designation	Conditionally in favor	Yes	Health economics review	Reviews	Not specified	No	No	No	No	No	No	No	No	No	No	No	No	No	No	Yes	No	No	No	No	No	No	No	No	No	No	No	Yes	No	No	No	No	No	Yes	No	No
998	Societal perspective on access to publicly subsidised medicines: A cross sectional survey of 3080 ad	PLOS ONE	2017	English	Journal article	Quantitative	Social sciences	Moral reasoning was present extensively (more than one paragraph), but not the only focus	All medical products with an orphan designation	Conditionally in favor	#NULL!	Societal preferences	Empirical	Australia/New Zealand	No	No	No	No	No	No	No	Yes	Yes	No	No	No	No	No	No	No	No	No	No	No	No	No	No	No	No	No	No	No	No	Yes	No	No	No	No	No
1000	Managing public payment for high-cost, high-benefit treatment: enzyme replacement therapy for Gauche	Canadian Medical Association Journal	2001	English	Journal article	Comment / editorial	Health policy	Moral reasoning was present extensively (more than one paragraph), but not the only focus	A group of drugs covering a specific (group of) disease	Conditionally in favor	Yes	Health policy theoretical	Theoretical / commentaries / editorials	Canada	No	Yes	Yes	No	No	No	No	Yes	No	No	No	No	No	No	No	No	No	No	No	No	Yes	Yes	No	No	No	No	No	No	No	No	No	No	No	Yes	No
1010	Public healthcare resource allocation and the Rule of Rescue	Journal of Medical Ethics	2008	English	Journal article	Reviews of policies	Health policy	Moral reasoning for/against special status was the main focus of the article	All medical products with an orphan designation	Against special status	Yes	Health policy review	Reviews	International	Yes	No	No	No	No	No	No	Yes	Yes	No	No	No	No	No	No	No	No	No	No	Yes	Yes	No	No	No	No	No	No	No	No	No	No	No	No	No	No
1027	Policies for Orphan Diseases and Orphan Drugs: KCE reports 112C		2009	English	Grey literature	Guidelines / policy paper	Health policy	Moral reasoning was present extensively (more than one paragraph), but not the only focus	All medical products with an orphan designation	Conditionally in favor	Not available or applicable	Health policy guidelines	Policy guidelines	Western Europe	No	No	No	Yes	No	No	No	No	No	No	No	No	No	No	Yes	No	No	No	No	No	No	No	No	No	No	No	No	No	No	No	No	No	No	Yes	No
1032	Does NICE have a cost‐effectiveness threshold and what other factors influence its decisions? A bi	Health Economics	2004	English	Journal article	Quantitative	Health economics	Moral reasoning was only marginal, mentioned in one paragraph or less	All medical products with an orphan designation	Unclear	Not available or applicable	Health economics empirical	Empirical	Western Europe	Yes	No	No	No	No	No	No	No	Yes	No	No	No	No	No	No	No	No	No	No	No	No	No	No	No	No	No	No	No	No	No	No	No	No	No	No
1038	Assessing the added value of health technologies: reconciling different perspectives	Value in Health	2013	English	Journal article	Theoretical	Health economics	Moral reasoning was only marginal, mentioned in one paragraph or less	All medical products with an orphan designation	Conditionally in favor	No	Health economics theoretical	Theoretical / commentaries / editorials	Western Europe	No	No	No	No	No	No	No	No	No	No	No	No	No	No	No	No	No	No	No	No	No	No	No	No	No	No	No	No	No	No	No	No	No	Yes	No
1040	Challenges in the economic evaluation of orphan drugs	Eurohealth	2008	English	Journal article	Comment / editorial	Health economics	Moral reasoning for/against special status was the main focus of the article	All medical products with an orphan designation	Conditionally in favor	Not available or applicable	Health economics theoretical	Theoretical / commentaries / editorials	Western Europe	No	No	Yes	No	No	No	No	Yes	Yes	No	No	No	No	No	No	No	No	No	No	No	No	No	No	No	No	No	Yes	No	No	No	Yes	No	No	Yes	No
1047	Special Eurobarometer 361		2011	English	Grey literature	Quantitative	Health policy	Moral reasoning was only marginal, mentioned in one paragraph or less	All medical products with an orphan designation	In favor of special status	Not available or applicable	Health policy empirical	Empirical	Western Europe	No	No	No	No	No	No	No	No	No	No	No	No	No	No	No	No	No	No	No	No	No	No	No	No	No	No	No	Yes	No	No	No	No	No	No	No
1067	A report of the Ontario citizens’ council considerations for funding drugs for rare diseases		2010	English	Grey literature	Guidelines / policy paper	Other	Moral reasoning for/against special status was the main focus of the article	All medical products with an orphan designation	In favor of special status	Not available or applicable	Guidelines / policy papers	Policy guidelines	Canada	No	No	Yes	No	No	Yes	No	No	No	Yes	No	No	No	No	No	No	No	No	No	No	No	No	Yes	Yes	No	No	No	No	No	No	No	Yes	No	No	Yes
1070	Identifying Value(s): A Reflection on the Ethical Aspects of MCDA in Healthcare Decisionmaking		2017	English	Book chapter	Reviews of policies	Health policy	Moral reasoning was only marginal, mentioned in one paragraph or less	All medical products with an orphan designation	Unclear	Not available or applicable	Health policy review	Reviews	Not specified	No	No	No	No	No	No	No	Yes	No	Yes	No	No	No	No	No	No	No	No	No	No	No	No	No	No	No	No	No	No	No	No	No	No	No	No	No
1091	Drugs for rare diseases: paying for innovation		2006	English	Book chapter	Theoretical	Health economics	Moral reasoning for/against special status was the main focus of the article	All medical products with an orphan designation	In favor of special status	Not available or applicable	Health economics theoretical	Theoretical / commentaries / editorials	Canada	Yes	Yes	Yes	No	No	Yes	No	No	No	No	No	No	No	No	Yes	No	No	No	No	No	No	No	No	No	No	No	No	No	No	No	Yes	No	No	Yes	No
1098	Hyper-expensive treatments		2011	English	Grey literature	Reviews of policies	Philosophy / bioethics	Moral reasoning was present extensively (more than one paragraph), but not the only focus	All medical products with an orphan designation	Unclear	Not available or applicable	Philosophy review	Reviews	Western Europe	No	No	Yes	No	No	Yes	No	No	No	No	No	No	No	Yes	Yes	No	No	Yes	No	No	No	No	Yes	No	Yes	No	No	No	No	No	No	No	No	No	No
1100	Post-marketing access to orphan drugs: a critical analysis of health technology assessment and reimb	Orphan Drugs: Research and Reviews	2014	English	Journal article	Reviews of policies	Health policy	Moral reasoning for/against special status was the main focus of the article	All medical products with an orphan designation	In favor of special status	No	Health policy review	Reviews	International	No	Yes	Yes	No	No	No	No	Yes	No	No	No	No	No	No	No	No	No	No	No	No	No	No	No	No	No	No	No	No	Yes	No	No	Yes	Yes	Yes	Yes
1106	Value Frameworks For Rare Diseases: Should They Be Different?		2017	English	Grey literature	Guidelines / policy paper	Other	Moral reasoning for/against special status was the main focus of the article	All medical products with an orphan designation	In favor of special status	Yes	Guidelines / policy papers	Policy guidelines	United States	No	No	No	No	No	Yes	No	Yes	Yes	No	No	No	No	No	No	No	No	No	No	No	No	No	No	Yes	No	No	No	Yes	No	No	No	No	No	No	Yes
1112	Rescuing patients from the rule of efficiency: a need to debate the 'rule of rescue'	PharmacoEconomics	2003	English	Journal article	Comment / editorial	Health economics	Moral reasoning was present extensively (more than one paragraph), but not the only focus	All medical products with an orphan designation	In favor of special status	Yes	Health economics theoretical	Theoretical / commentaries / editorials	Australia/New Zealand	No	No	Yes	No	No	No	No	No	No	No	No	No	No	No	No	No	No	No	No	Yes	No	No	No	No	No	No	No	No	No	No	No	No	No	Yes	No
1113	Development and use of new therapeutics for rare diseases: views from patients, caregivers, and advo	Patient	2015	English	Journal article	Qualitative / mixed methods	Social sciences	Moral reasoning was only marginal, mentioned in one paragraph or less	All medical products with an orphan designation	In favor of special status	No	Societal preferences	Empirical	United States	No	No	No	No	No	No	No	No	No	No	Yes	No	No	No	No	No	No	No	No	No	No	No	No	No	No	No	No	No	No	No	No	No	No	No	No
1117	Teaching medical students about fair distribution of healthcare resources	Journal of medical ethics	2007	English	Journal article	Theoretical	Philosophy / bioethics	Moral reasoning was present extensively (more than one paragraph), but not the only focus	All medical products with an orphan designation	Unclear	No	Philosophy theoretical	Theoretical / commentaries / editorials	Western Europe	Yes	No	No	No	No	No	No	Yes	No	No	No	No	No	No	Yes	No	No	No	No	No	No	No	No	No	No	No	No	No	No	No	No	No	No	No	No
1135	Do payers value rarity? An analysis of the relationship between disease rarity and orphan drug price	Journal of market access & health policy	2017	English	Journal article	Quantitative	Health policy	Moral reasoning for/against special status was the main focus of the article	All medical products with an orphan designation	In favor of special status	Yes	Health policy empirical	Empirical	Western Europe	Yes	No	No	No	No	No	Yes	Yes	Yes	Yes	No	No	Yes	No	Yes	No	No	No	No	No	No	No	No	No	No	No	Yes	Yes	No	Yes	No	Yes	Yes	No	Yes
1151	Orphan drugs: Unmet societal need for non-profitable privately supplied new products	Research Policy	2007	English	Journal article	Reviews of policies	Health policy	Moral reasoning was only marginal, mentioned in one paragraph or less	All medical products with an orphan designation	In favor of special status	Not available or applicable	Health policy review	Reviews	Western Europe	No	No	No	No	No	No	No	No	No	No	No	No	No	No	No	No	No	No	No	No	No	No	No	No	No	No	No	No	No	No	No	No	No	No	No
1158	Citizens Council report: Ultra Orphan drugs		2004	English	Grey literature	Guidelines / policy paper	Other	Moral reasoning for/against special status was the main focus of the article	All medical products with an orphan designation	Conditionally in favor	Not available or applicable	Guidelines / policy papers	Policy guidelines	Western Europe	Yes	Yes	Yes	No	No	No	No	Yes	No	No	No	Yes	Yes	Yes	Yes	No	No	Yes	No	No	No	No	Yes	Yes	No	No	No	No	No	No	No	Yes	No	No	Yes
1163	Finding legitimacy for the role of budget impact in drug reimbursement decisions	International Journal of Technology Assessment in Health Care	2009	English	Journal article	Qualitative / mixed methods	Health policy	Moral reasoning was only marginal, mentioned in one paragraph or less	All medical products with an orphan designation	Conditionally in favor	Not available or applicable	Health policy empirical	Empirical	Western Europe	No	No	No	Yes	No	No	No	No	No	No	No	No	No	Yes	No	No	No	No	No	No	No	No	No	No	No	No	No	No	No	No	No	No	No	No	No
1172	Guidance on priority setting in health care (GPS-Health): the inclusion of equity criteria not captu	Cost Effectiveness & Resource Allocation	2014	English	Journal article	Reviews of policies	Health policy	Moral reasoning was only marginal, mentioned in one paragraph or less	All medical products with an orphan designation	Unclear	No	Health policy review	Reviews	Not specified	No	No	No	No	No	No	No	Yes	No	No	No	No	Yes	Yes	Yes	No	No	No	No	No	No	No	No	No	No	No	No	No	Yes	No	No	No	Yes	No	No
1184	Recent amendments to NICE's value-based assessment of health technologies: implicitly inequitable?	Expert Review of Pharmacoeconomics and Outcomes Research	2017	English	Journal article	Comment / editorial	Health policy	Moral reasoning for/against special status was the main focus of the article	All medical products with an orphan designation	Conditionally in favor	No	Health policy theoretical	Theoretical / commentaries / editorials	Western Europe	No	Yes	No	No	No	Yes	No	No	No	No	No	No	No	No	No	No	No	No	No	No	No	No	No	No	No	No	No	No	No	No	No	No	No	No	No
1186	A human rights-based approach to the reimbursement of expensive medicines	Bulletin of the World Health Organization	2016	English	Journal article	Comment / editorial	Health policy	Moral reasoning for/against special status was the main focus of the article	All medical products with an orphan designation	Against special status	No	Health policy theoretical	Theoretical / commentaries / editorials	Western Europe	No	No	No	No	No	No	No	No	No	No	No	No	No	No	No	No	No	No	No	No	No	No	No	No	No	Yes	Yes	No	Yes	No	No	No	No	No	No
1191	Do ultra-orphan medicinal products warrant ultra-high prices? A review	Orphan Drugs: Research and Reviews	2013	English	Journal article	Reviews of policies	Health economics	Moral reasoning was present extensively (more than one paragraph), but not the only focus	All medical products with an orphan designation	Conditionally in favor	No	Health economics review	Reviews	Not specified	No	Yes	No	Yes	No	Yes	Yes	Yes	Yes	Yes	No	No	No	No	No	No	No	No	No	No	No	No	Yes	Yes	No	No	Yes	No	No	No	No	No	Yes	No	No
1198	HTA's and access to rare diseases therapies: The view from the PID community	Pharmaceuticals, Policy and Law	2011	English	Journal article	Comment / editorial	Health policy	Moral reasoning for/against special status was the main focus of the article	A group of drugs covering a specific (group of) disease	Conditionally in favor	Not available or applicable	Health policy theoretical	Theoretical / commentaries / editorials	Not specified	No	No	No	No	No	No	No	Yes	Yes	No	No	No	No	No	No	No	No	No	No	No	No	No	No	No	No	No	No	No	No	No	No	No	No	Yes	No
1216	Ethical and economic considerations of rare diseases in ethnic minorities: the case of mucopolysacch	Journal of Medical Ethics	2012	English	Journal article	Comment / editorial	Philosophy / bioethics	Moral reasoning for/against special status was the main focus of the article	A group of drugs covering a specific (group of) disease	In favor of special status	No	Philosophy theoretical	Theoretical / commentaries / editorials	South America	No	Yes	Yes	No	No	No	No	Yes	Yes	No	Yes	No	No	No	No	No	No	No	No	Yes	No	Yes	No	No	No	No	No	No	No	No	No	No	No	No	No
1219	Addressing the Value of Gene Therapy and Enhancing Patient Access to Transformative Treatments	Molecular Therapy	2018	English	Journal article	Guidelines / policy paper	Clinical medicine	Moral reasoning was present extensively (more than one paragraph), but not the only focus	A group of drugs covering a specific (group of) disease	In favor of special status	Yes	Guidelines / policy papers	Policy guidelines	United States	No	No	No	No	No	No	No	No	No	No	No	No	No	No	No	No	No	No	No	No	No	No	No	No	No	No	No	No	No	No	No	No	No	No	Yes
1220	Equity and the economic evaluation of healthcare	Health Technology Assessment	2001	English	Journal article	Reviews of policies	Health policy	Moral reasoning was only marginal, mentioned in one paragraph or less	All medical products with an orphan designation	Unclear	No	Health policy review	Reviews	Western Europe	No	No	No	No	No	No	No	No	No	No	No	No	No	No	No	No	No	No	No	No	No	No	No	No	No	No	No	No	No	No	No	No	Yes	No	No
1227	Towards Social Cost Value Analysis		2016	English	Grey literature	Guidelines / policy paper	Health policy	Moral reasoning for/against special status was the main focus of the article	All medical products with an orphan designation	Conditionally in favor	Not available or applicable	Health policy guidelines	Policy guidelines	Western Europe	No	Yes	No	No	No	No	No	Yes	No	No	No	No	No	Yes	No	No	No	No	Yes	No	No	No	Yes	Yes	No	No	No	No	No	No	No	No	No	No	No
1230	Wo steht die Kosten-Nutzen-Bewertung des IQWiG : Abgleich mit einem internationalen Referenzszenario	Bundesgesundheitsblatt, Gesundheitsforschung, Gesundheitsschutz	2010	German	Journal article	Legal paper	Health policy	Moral reasoning was present extensively (more than one paragraph), but not the only focus	All medical products with an orphan designation	Unclear	No	Legal papers	Legal	Western Europe	No	No	No	No	No	Yes	No	No	Yes	No	No	No	No	No	No	No	No	No	No	No	No	No	No	No	No	No	No	No	No	No	No	No	Yes	No	No
1233	Resources and the Rule of Rescue	Journal of Applied Philosophy	2007	English	Journal article	Theoretical	Philosophy / bioethics	Moral reasoning for/against special status was the main focus of the article	A group of drugs covering a specific (group of) disease	Conditionally in favor	Not available or applicable	Philosophy theoretical	Theoretical / commentaries / editorials	Western Europe	Yes	Yes	No	No	Yes	No	No	No	No	No	No	No	No	No	No	No	No	No	No	Yes	No	Yes	No	No	No	No	No	No	No	No	No	No	No	No	No
1235	Market access of orphan drugs: one size fits all?	Hospital Pharmacy Europe	2012	English	Journal article	Comment / editorial	Health policy	Moral reasoning was present extensively (more than one paragraph), but not the only focus	All medical products with an orphan designation	Conditionally in favor	Not available or applicable	Health policy theoretical	Theoretical / commentaries / editorials	Western Europe	No	No	No	Yes	No	No	No	No	Yes	No	Yes	No	No	No	No	No	No	No	No	No	No	No	No	No	No	Yes	No	No	No	No	No	No	No	Yes	No
1237	How to assess the value of medicines?	Frontiers in Pharmacology	2010	English	Journal article	Reviews of policies	Health economics	Moral reasoning was present extensively (more than one paragraph), but not the only focus	All medical products with an orphan designation	In favor of special status	Yes	Health economics review	Reviews	Western Europe	No	No	No	No	No	Yes	No	Yes	Yes	No	Yes	No	No	No	No	No	No	No	No	No	No	No	No	No	No	No	No	No	No	No	No	No	No	No	No
1242	Role of centralized review processes for making reimbursement decisions on new health technologies i	ClinicoEconomics and outcomes research	2011	English	Journal article	Systematic / scoping review	Health policy	Moral reasoning was only marginal, mentioned in one paragraph or less	All medical products with an orphan designation	In favor of special status	No	Health policy review	Reviews	International	No	No	No	No	No	No	Yes	No	No	No	No	No	No	No	No	No	No	No	No	No	No	No	No	No	No	No	No	No	No	No	No	No	No	No	No
1245	Health technology funding decision-making processes around the world: the same, yet different	PharmacoEconomics	2011	English	Journal article	Systematic / scoping review	Health economics	Moral reasoning was only marginal, mentioned in one paragraph or less	All medical products with an orphan designation	In favor of special status	No	Health economics review	Reviews	International	No	No	No	No	No	No	No	No	No	No	No	No	No	No	No	No	No	No	No	No	No	No	No	No	No	Yes	No	No	No	No	No	No	No	No	No
1258	Bridging health technology assessment (HTA) with multicriteria decision analyses (MCDA): field testi	BMC Health Services Research	2011	English	Journal article	Qualitative / mixed methods	Health policy	Moral reasoning was only marginal, mentioned in one paragraph or less	All medical products with an orphan designation	Against special status	No	Health policy empirical	Empirical	Canada	No	No	No	No	No	Yes	No	No	No	No	No	No	No	No	No	No	No	No	No	No	No	No	No	No	No	No	No	No	No	No	No	No	No	No	No
1273	Probing Our Moral Values in Health Care: The Pricing of Specialty Drugs	Journal of the American Medical Association	2015	English	Journal article	Comment / editorial	Philosophy / bioethics	Moral reasoning was only marginal, mentioned in one paragraph or less	All medical products with an orphan designation	In favor of special status	Not available or applicable	Philosophy theoretical	Theoretical / commentaries / editorials	United States	No	No	Yes	No	No	No	No	No	No	No	Yes	No	No	No	No	No	No	No	No	No	No	No	No	No	No	No	No	No	No	No	No	No	No	No	No
1276	Priority Medicines for Europe and the World"A Public Health Approach to Innovation"		2013	English	Grey literature	Guidelines / policy paper	Health policy	Moral reasoning was present extensively (more than one paragraph), but not the only focus	All medical products with an orphan designation	In favor of special status	Not available or applicable	Health policy guidelines	Policy guidelines	International	No	No	No	No	No	No	No	Yes	Yes	No	No	No	Yes	No	No	No	No	No	No	No	No	No	No	No	No	No	No	No	No	No	No	No	No	No	No
1285	A systematic review of stated preference studies reporting public preferences for healthcare priorit	Patient	2014	English	Journal article	Systematic / scoping review	Social sciences	Moral reasoning was present extensively (more than one paragraph), but not the only focus	All medical products with an orphan designation	Against special status	No	Societal preferences	Reviews	International	No	No	No	No	No	No	No	No	No	No	No	No	No	No	No	No	No	No	No	No	No	No	No	No	No	No	No	No	No	Yes	No	No	No	No	No
1286	Social values and health priority setting in Australia: an analysis applied to the context of health	Health Policy	2015	English	Journal article	Systematic / scoping review	Health policy	Moral reasoning was only marginal, mentioned in one paragraph or less	All medical products with an orphan designation	In favor of special status	No	Health policy review	Reviews	Australia/New Zealand	No	No	No	No	No	No	Yes	No	No	No	No	No	No	No	No	No	No	No	No	No	No	No	No	No	No	No	No	No	No	No	No	No	No	No	No
1287	Orphan drugs in oncology		2011	English	Book chapter	Reviews of policies	Health policy	Moral reasoning was present extensively (more than one paragraph), but not the only focus	A group of drugs covering a specific (group of) disease	In favor of special status	#NULL!	Health policy review	Reviews	Western Europe	Yes	No	No	No	No	No	No	Yes	No	Yes	No	No	Yes	No	No	No	No	No	No	No	No	No	No	No	No	No	No	No	No	No	No	No	Yes	Yes	No
1290	Nutzenbewertung in besonderen Situationen--Seltene Erkrankungen	Zeitschrift fur Evidenz, Fortbildung und Qualitat im Gesundheitswesen	2008	German	Journal article	Comment / editorial	Clinical medicine	Moral reasoning was present extensively (more than one paragraph), but not the only focus	All medical products with an orphan designation	Conditionally in favor	Yes	Clinic commentary	Theoretical / commentaries / editorials	Western Europe	No	No	No	No	No	No	No	No	No	No	No	No	Yes	No	No	No	No	No	No	No	No	No	No	No	No	No	No	No	No	No	Yes	No	No	No	No
1293	Healthcare Priority Setting and Rare Diseases: What Matters When Reimbursing Orphan Drugs		2017	English	Dissertation	Other	Other	Moral reasoning was present extensively (more than one paragraph), but not the only focus	All medical products with an orphan designation	Conditionally in favor	Not available or applicable	Other	Other	Western Europe	Yes	Yes	No	Yes	No	Yes	Yes	Yes	No	No	No	Yes	No	Yes	Yes	Yes	Yes	No	No	Yes	Yes	Yes	No	No	No	No	Yes	Yes	Yes	Yes	No	No	Yes	No	No
2000	The many vs. the few - reply	The Hastings Center report	2012	English	Journal article	Comment / editorial	Philosophy / bioethics	Moral reasoning for/against special status was the main focus of the article	All medical products with an orphan designation	Conditionally in favor	Not available or applicable	Philosophy theoretical	Theoretical / commentaries / editorials	Not specified	No	No	No	Yes	No	No	No	No	No	No	No	No	No	No	No	No	No	No	No	No	No	No	No	No	No	No	No	No	Yes	No	No	No	No	No	No
[truncated: 14 more columns]

## Sheet: Authors
ID	Title	First author	Last author	2nd author	3rd author	further authors	Middle author 3	Middle author 4	Middle author 5	Middle author 6	Middle author 7	Middle author 8	Middle author 9	Middle author 10	Middle author 11	Middle author 12	Middle author 13	Middle author 14	Middle author 15	Middle author 16	Middle author 17	Middle author 18	Middle author 19	Middle author 20	Middle author 21	Middle author 22	Middle author 23	Middle author 24	Middle author 25	Middle author 26	Middle author 27	Middle author 28	Middle author 29	Middle author 30	Middle author 31	Middle author 32	Middle author 33	Middle author 34	Middle author 35
26	TRAPPED - an insight into two sisters' struggle to access treatment for a rare genetic disease	Al-Attar, Mariam
30	Health systems implications of rare genetic conditions in low- and middle-income countries: a case study approach	Allotey, Pascale A.	Reidpath, Daniel D.	Allotey-Reidpath, Caitlin D.
42	Recommendations from the European Working Group for Value Assessment and Funding Processes in Rare Diseases (ORPH-VAL)	Annemans, Lieven	Le Cam, Yann	Aymé, Ségolène	Yann Le Cam	et al.	Facey, Karen	Gunther, Penilla	Nicod, Elena	Reni, Michele	Roux, Jean-Louis	Schlander, Michael	Taylor, David	Tomino, Carlo	Torrent-Farnell, Josep	Upadhyaya, Sheela	Hutchings, Adam	Le Dez, Lugdivine
57	Identifying priority medicines policy issues for New Zealand: a general inductive study	Babar, Zaheer-Ud-Din	Francis, Susan
71	Personalised medicine in cystic fibrosis is unaffordable	Balfour-Lynn I.M.
74	THE DEBATE ON RARE DISEASES A LOOK AT MEDIA RESPONSE	Banon Hernandez, Antonio M.	Solves Almela, Josep A.
83	Emergence of pediatric rare diseases: Review of present policies and opportunities for improvement	Bavisetty S.	Yazdani S.	Grody W.W.
89	Optimizing Precision Medicine for Public Health	Bilkey, Gemma A.	Nowak, Kristen J.	Burns, Belinda L.	Coles, Emily P.	et al.	Mahede, Trinity	Baynam, Gareth
91	Availability of and access to orphan drugs: an international comparison of pharmaceutical treatments for pulmonary arterial hypertension, Fabry disease, hereditary angioedema and chronic myeloid leukaemia	Blankart, Carl Rudolf	Schreyögg, Jonas	Stargardt, Tom
96	Proposal for a regulation on health technology assessment in Europe - opinions of policy makers, payers and academics from the field of HTA	Bonanno, Patricia Vella	Godman, Brian	Bucsics, Anna	Simoens, Steven	et al.	Martin, Antony P.	Oortwijn, Wija	Gulbinovic, Jolanta	Rothe, Celia	Timoney, Angela	Ferrario, Alessandra	Gad, Mohamed	Salem, Ahmed	Hoxha, Iris	Sauermann, Robert	Kamusheva, Maria	Dimitrova, Maria	Petrova, Guenka	Laius, Ott	Selke, Gisbert	Kourafalos, Vasilios	Yfantopoulos, John	Magnusson, Einar	Joppi, Roberta	Jakupi, Arianit	Bochenek, Tomasz	Wladysiuk, Magdalene	Furtado, Claudia	Markovic-Pekovic, Vanda	Mardare, Ileana	Meshkov, Dmitry	Furst, Jurij	Tomek, Dominik	Cortadellas, Merce Obach	Zara, Corrine	Haycox, Alan	Campbell, Stephen
99	Demand articulation in intermediary organisations: The case of orphan drugs in the Netherlands	Boon, Wouter	Smits, Ruud E. H. M.	Moors, Ellen H. M.	Kuhlmann, Stefan
100	Governance of conditional reimbursement practices in The Netherlands	Boon, Wouter	Koopmanschap, Marc	Martins, Luis
104	Patient access to orphan drugs in France	Bourdoncle, Marion	Taboulet, Florence	Juillard-Condat, Blandine
105	Societal Preferences for Funding Orphan Drugs in the United Kingdom: An Application of Person Trade-Off and Discrete Choice Experiment Methods	Bourke, Siobhan M.	Hughes, Dyfrig	Plumpton, Catrin O.
114	The implementation of health technology assessment principles in public decisions concerning orphan drugs	Brenna, Elenka	Spandonaro, Federico	Polistena, Barbara
121	Commissioning for rare diseases: view from the frontline	Burls, Amanda	Moore, David	Austin, Daphne
139	Rare Diseases and Resource Allocation Policy: The Role of Canadian Legal and Ethical Norms	Caulfield, Timothy	Toews, Maeghan
149	Community views on factors affecting medicines resource allocation: cross-sectional survey of 3080 adults in Australia	Chim, Lesley	Stockler, Martin R.	Salkeld, Glenn	Kelly, Patrick	et al.	Lipworth, Wendy	Hughes, Dyfrig
152	Canadian Health Care System: Who Should Pay for All Medically Beneficial Treatments? A Burning Issue	Chowdhury, Mohammad Ziaul Islam	Chowdhury, Monsur Ahmed
155	The Price of Care Versus the Cost of Caring	Clarke, Joe T. R.
159	Are payers treating orphan drugs differently?	Cohen, Joshua P.	Felix, Abigail
164	Estimating the fiscal impact of rare diseases using a public economic framework: A case study applied to hereditary transthyretin-mediated (hATTR) amyloidosis	Connolly M.P.	Hazenberg B.P.C.	Panda S.	Patris J.
168	What Is Wrong with Orphan Drug Policies?	Cote, Andre	Keating, Bernard
170	Opportunity Cost of Funding Drugs for Rare Diseases: The Cost-Effectiveness of Eculizumab in Paroxysmal Nocturnal Hemoglobinuria	Coyle, Doug	Evans, Gerald	Cheung, Matthew C.
178	A Review of Rare Disease Policies and Orphan Drug Reimbursement Systems in 12 Eurasian Countries	Czech, Marcin	Sykut-Cegielska, Jolanta	Baran-Kooiker, Aleksandra	Atikeler, Kagan	et al.	Demirtshyan, Maria	Gaitova, Kamilla	Holownia-Voloskova, Malwina	Turcu-Stiolica, Adina	Kooiker, Coen	Piniazhko, Oresta	Konstandyan, Natella	Zalis’ka, Olha
183	Lysosomal Storage Diseases: Challenges in Multiprofessional Patient Care with Enzyme Replacement Therapy	Das, Anibh Martin	Lampe, Christina	Lagler, Florian	Beck, Michael	et al.	Scarpa, Maurizio
186	Developing and paying for medicines for orphan indications in oncology: utilitarian regulation vs equitable care?	Davies, J. E.	Taylor, D. G.	Neidle, S.
191	Funding orphan medicinal products beyond price: sustaining an ecosystem	de Solà Morales, Oriol
192	Are rare diseases still orphans or happily adopted? The challenges of developing and using orphan medicinal products	Dear, James W.	Webb, David J.	Lilitkarntakul, Pajaree
194	A review of international coverage and pricing strategies for personalized medicine and orphan drugs	Degtiar, Irina
195	Issues surrounding orphan disease and orphan drug policies in Europe	Denis, Alain	Simoens, Steven	Mergaert, Lut	Fostier, Christel	et al.	Cleemput, Irina
196	Critical assessment of Belgian reimbursement dossiers of orphan drugs	Denis, Alain	Simoens, Steven	Mergaert, Lut	Fostier, Christel	et al.	Cleemput I.	Hulstaert, Frank
197	Budget impact analysis of orphan drugs in Belgium: Estimates from 2008 to 2013	Denis, Alain	Simoens, Steven	Mergaert, Lut	Fostier, Christel	et al.	Cleemput I.
200	Prioritizing treatment of rare diseases: a survey of preferences of Norwegian doctors	Desser, Arna S.
201	Societal views on orphan drugs: cross sectional survey of Norwegians aged 40 to 67	Desser, Arna S.	Kristiansen, Ivar Sonbo	Gyrd-Hansen, Dorte	Olsen, Jan Abel	et al.	Grepperud, Sverre
209	A comparative study of European rare disease and orphan drug markets	Denis, Alain	Simoens, Steven	Mergaert, Lut	Fostier, Christel	et al.	Cleemput, Irina
214	Some essential clarifications: IQWiG comments on two critiques of the efficiency frontier approach	Dintsios, C. M.	Gerber, A.
225	Why orphan drug coverage reimbursement decision-making needs patient and public involvement	Douglas, Conor	Lynd, Larry D.	Wilcox, Elizabeth	Burgess, Michael
226	Editorial: Barriers and Opportunities: A View across the Developmental Divide	Doux J.
227	Challenges in Measuring the Societal Value of Orphan Drugs: Insights from a Canadian Stated Preference Survey	Dragojlovic, Nick	Lynd, Larry D.	Rizzardo, Shirin	Bansback, Nick	et al.	Mitton, Craig	Marra, Carlo
230	Orphan drugs policies: a suitable case for treatment	Drummond, Michael	Towse, Adrian
231	Assessing the economic challenges posed by orphan drugs	Drummond, Michael	Rovira, Joan	Wilson, David A.	Kanavos, Panos	et al.	Ubel, Peter
236	Access to orphan drugs despite poor quality of clinical evidence	Dupont, Alain G.	van Wilder, Philippe B.
239	Expensive cancer drugs and just health care	Ehni, Hans-Jörg
244	Rare diseases in Chile: challenges and recommendations in universal health coverage context	Encina, Gonzalo	Repetto, Gabriela M.	Castillo-Laborde, Carla	Lecaros, Juan A.	et al.	Dubois-Camacho, Karen	Calderon, Juan F.	Aguilera, Ximena	Klein, Andres D.
250	A Just Distribution of Health Care in the Case of Orphan Medicinal Products: Aligning the Interests of European Economic Integration and National Welfare Policy	Faeh, Andrea
252	Health technology assessment and haemophilia	Farrugia, A.	Cassar, J.	O’Mahony, B.
254	Haemophilia prophylaxis: How can we justify the costs?	Feldman B.M.	Schramm W.	Berger K.	Bohn R.	et al.	Carcao M.	Fischer K.	Gringeri A.	Hoots K.	Mantovani, Lorenzo	Willan A.R.
263	Pharmacoeconomic analyses of treatments for rare disease	Fishman J.C.	Skrepnek G.H.
266	Health-related quality of life and a cost-utility simulation of adults in the UK with osteogenesis imperfecta, X-linked hypophosphatemia and fibrous dysplasia	Forestier-Zhang L.	Pinedo-Villanueva R.	Watts L.	Turner A.	et al.	Teare H.	Kaye J.	Barrett J.	Cooper C.	Eastell R.	Wordsworth P.	Javaid M.K.
279	Access to Orphan Drugs: A Comprehensive Review of Legislations, Regulations and Policies in 35 Countries	Gammie, Todd	Babar, Zaheer-Ud-Din	Lu, Christine Y.
295	Drug evaluation and decision making in catalonia: Development and validation of a methodological framework based on multi-criteria decision analysis (MCDA) for orphan drugs	Gilabert-Perramon A.	Badia, Xavier	Torrent-Farnell, Josep	Catalan A.	et al.	Prat A.	Fontanet M.	Puig-Peiró R.	Merino-Montero S.	Khoury, Hanane	Goetghebeur, Mireille
305	Exploring values of health technology assessment agencies using reflective multicriteria and rare disease case	Goetghebeur, Mireille	Tringali, Michele	Wagner, Monika	Samaha, Dima	et al.	O'Neil W.	Badgley D.	Castro-Jaramillo H.	Abrishami, Payam	Sarria-Santamera, Antonio	Cleemput I.
309	Current progress in the management of rare diseases and orphan drugs in China	Gong, Shiwei	Jin, Si
311	The new risk-sharing paradigm in rare cancers: Patient perspective	Gonzato O.
320	Ethics, policy, and rare genetic disorders: the case of Gaucher disease in Israel	Gross, Michael L.
322	How Far Have We Come? Challenges to Orphan Drug Access in China, 2011-2017	Guan X.-D.	Shi L.-W.	Zhang J.	Man C.	et al.	Ni B.
333	Sind hohe Preise für "Orphan Drugs" ethisch zu rechtfertigen?	Hasselmann, Oswald
337	Overview on social security system of rare diseases in China	He, Jiangjiang	Jin, Chunlin	Song, Peipei	Kang, Qi	et al.	Zhang, Xueyan	Hu, Jiahao	Yang, Yan	Tang, Mi	Chen, Duo	Hu, Shanlian
345	When everyone is an orphan: against adopting a U.S.-styled orphan drug policy in Canada	Herder, Matthew
360	Orphan medicines: The high cost of hope	Houlton S.
364	Drugs for exceptionally rare diseases: do they deserve special status for funding?	Hughes, Dyfrig	Yeo, S. T.	Tunnage, B.
365	Rationing of drugs for rare diseases	Hughes, Dyfrig
366	Orphan drugs revisited: Author's response [4]	Hughes, Dyfrig
368	Paying for the Orphan Drug System: break or bend? Is it time for a new evaluation system for payers in Europe to take account of new rare disease treatments?	Hughes-Wilson, Wills	Simoens, Steven	Palma, Ana	Schuurman, Ad
375	Orphan drugs: expensive yet necessary	Hyry, Hanna I.	Cox, Timothy M.	Roos, Jonathan C. P.
376	Limits on use of health economic assessments for rare diseases	Hyry, Hanna I.	Roos, Jonathan C. P.	Stern, A. D.	Cox, Timothy M.
378	The legal imperative for treating rare disorders	Hyry, Hanna I.	Cox, Timothy M.	Roos, Jonathan C. P.	Manuel, Jeremy
384	Ethical dilemmas about orphan drugs for orphan diseases	Isaacs D.
386	Health Economic Data in Reimbursement of New Medical Technologies: Importance of the Socio-Economic Burden as a Decision-Making Criterion	Iskrov, Georgi	Stefanov, Rumen	Dermendzhiev, Svetlan	Miteva-Katrandzhieva, Tsonka
388	Multi-criteria Decision analysis for assessment and appraisal of Orphan Drugs	Iskrov, Georgi	Stefanov, Rumen	Miteva-Katrandzhieva, Tsonka
389	Health Technology Assessment and Appraisal of Therapies for Rare Diseases	Iskrov, Georgi	Stefanov, Rumen	Miteva-Katrandzhieva, Tsonka
391	Insight into reimbursement decision-making criteria in Bulgaria: implications for orphan drugs	Iskrov, Georgi	Stefanov, Rumen	Raycheva, Ralitsa D.
402	Ultra orphan drugs: the NHS model for managing extremely rare diseases	Jessop, Edmund	Upadhyaya, Sheela
408	For the Sake of Justice: Should We Prioritize Rare Diseases?	Juth N.
414	What is wrong with orphan drug policies? Suggestions for ways forward	Kanavos, Panos	Nicod, Elena
415	Access to orphan drugs in western Europe: can more systematic policymaking really help to avoid different decisions about the same drug?	Kanters, Tim A.	Redekop, W. Ken	Hakkaart, Leona	Rutten-van Moelken, Maureen P. M. H.
419	Cost-effectiveness of enzyme replacement therapy with alglucosidase alfa in adult patients with Pompe disease	Kanters, Tim A.	Hakkaart-Van Roijen L.	Van Der Ploeg A.T.	Kruijshaar M.E.	et al.	Rizopoulos D.	Redekop, W. Ken	Rutten-van Moelken, Maureen P. M. H.
421	Orphan drug policies and use in pediatric nephrology	Karpman, Diana	Hoglund, Peter
431	National health budgets for expensive orphan drugs: Gaucher disease in Israel as a model	Kesselman, Irina	Zimran, Ari	Elstein, Deborah	Israeli, Avi	et al.	Chertkoff, Raul
436	Health disparities: Exploring the ethics of orphan drugs	Kinney, Justin
442	The bare necessities? A realist review of necessity argumentations used in health care coverage decisions	Kleinhout-Vliek, Tineke	Boer, Bert	Bont, Antoinette de
445	Allocating treatment for rare allergic diseases - The rule of rescue	Kling S.
452	Potential impact of the implementation of multiple-criteria decision analysis (MCDA) on the Polish pricing and reimbursement process of orphan drugs	Kolasa, Katarzyna	Hermanowski, Tomasz	Zwolinski, Krzysztof M.	Kalo, Zoltan
456	Orphan Drugs in Oncology	Korchagina, Daria	Toumi, Mondher	Jaroslawski, Szymon	Jadot, Guy
465	Which orphans will find a home? The rule of rescue in resource allocation for rare diseases	Largent, Emily A.	Pearson, Steven D.
466	International experiences in multicriteria decision analysis (MCDA) for evaluating orphan drugs: a scoping review	Lasalvia, P.	Rosselli, Diego	Prieto-Pinto, L.	Moreno, M.	et al.	Castrillon, J.	Romano, G.	Garzon-Orjuela, N.
468	Economic evaluations in the Canadian common drug review	Laupacis, Andreas
475	Rare diseases in professional health care	Lelgemann, M.	Francke, R.
481	Access to Orphan Drugs is a Challenge for Sustainable Management of Cystinosis in China	Li X.-Q.	Gong C.-X.	Peng X.-X.
485	Societal views on NICE, cancer drugs fund and value-based pricing criteria for prioritising medicines: a cross-sectional survey of 4118 adults in Great Britain	Linley, Warren G.	Hughes, Dyfrig
490	Patterns of alternative access: Unpacking the Slovak extraordinary drug reimbursement regime 2012-2016	Loblova, Olga	McKee, Martin	Csanadi, Marcell	Ozieranski, Piotr	et al.	Kalo, Zoltan	King, Lawrence
492	The many vs. the few	Wells, Robert J.
496	How should we model rare disease allocation decisions?	London, Alex John
499	Cost of illness and economic evaluation in rare diseases	López-Bastida, Julio	Oliva-Moreno, Juan
502	A cost-effectiveness analysis of levodopa/carbidopa intestinal gel compared to standard care in late stage Parkinson's disease in the UK	Lowin, Julia	Chaudhuri, K. Ray	Bergman, Annika	Ray Chaudhuri, K.	et al.	Findley, Leslie J.	Roeder, Claudia	Schifflers, Mathias	Wood, Eifiona	Morris, Stephen
505	Pharmacoeconomics of Orphan Disease Treatment with a Focus on Hereditary Angioedema	Lumry, William R.
506	Hereditary Angioedema: The Economics of Treatment of an Orphan Disease	Lumry, William R.
507	Solidarity is what is needed	Lüthi, Urs
509	Outrageous prices of orphan drugs: a call for collaboration	Luzzatto L.	Notaro R.	Hyry, Hanna I.	Schieppati A.	et al.	Costa E.	Simoens, Steven	Schaefer F.	Roos, Jonathan C. P.	Merlini G.	Kääriäinen H.	Garattini, Silvio	Hollak C.E.M.	Remuzzi G.	Barbui T.	Benigni A.	Daina E.	Gramaglia D.	Kaarinen H.	Licht C.
513	Can Severity Outweigh Smaller Numbers? A Deliberative Perspective from Canada	Magalhaes, Monica
515	Reimbursement of Orphan Drugs in Europe in Relation to the Type of Authorization by the European Medicines Agency and the Decision Making Based on Health Technology Assessment	Malinowski, Krzysztof Piotr	Pilc, Andrzej	Kawalec, Pawe L.	Trabka, Wojciech	et al.	Sowada, Christoph
529	The elephant in the room: ethical issues associated with rare and expensive medical conditions	Mavroudis, Constantine	Jacobs, Jeffrey P.	Mavroudis, Constantine
530	Balancing economic, ethical and equity concerns in orphan drugs and rare diseases	McCabe, Christopher
531	Orphan drugs revisited	McCabe, Christopher	Raftery, James	Tsuchiya, Aki	Claxton, Karl
533	The many vs. the few	Loewenstein, George
534	Orphan drugs and the NHS: should we value rarity?	McCabe, Christopher	Tsuchiya, Aki	Claxton, Karl
535	Economic considerations in the provision of treatments for rare diseases	McCabe, Christopher	Round, Jeff	Edlin, Richard
536	Is it time to revisit orphan drug policies?	McCabe, Christopher	Menon, Devidas	Stafinski, Tania
537	Assessing the economic challenges posed by orphan drugs: a comment on Drummond et al	McCabe, Christopher	Raftery, James	Tsuchiya, Aki	Claxton, Karl
542	The attitudes of medical students towards rare diseases: A cross-sectional study	Medi? B.	Prostran M.	Divac N.	Stopi? B.	et al.	Vujovi? K.S.	Gliši? A.	Cerovac N.	Stojanovi? R.	Srebro D.
548	Ultra-orphan drugs: can we afford the price	Menon, Devidas	Stafinski, Tania
551	A discrete choice experiment investigating preferences for funding drugs used to treat orphan diseases: an exploratory study	Mentzakis, Emmanouil	Hurley, Jeremiah	Stefanowska, Patricia
552	The many vs. the few	Zallen, Doris T.
559	Health service security of patients with 8 certain rare diseases: evidence from China's national system for health service utilization of patients with healthcare insurance	Min, Rui	Wang, He	Zhang, Xiaoyan	Fang, Pengqian	et al.	Wang, Biyan
560	Reimbursed Price of Orphan Drugs: Current Strategies and Potential Improvements	Mincarone, Pierpaolo	Kanavos, Panos	Leo, Carlo Giacomo	Sabina, Saverio	et al.	Sarria-Santamera, Antonio	Taruscio, Domenica	Guillermo Serrano-Aguilar, Pedro
563	Rationing and access to orphan drugs	Moberly T.
569	Fairness versus Welfare in Health Insurance Content Regulation	Monahan, Amy B.
573	Enzyme replacement therapy in orphan and ultra-orphan diseases - The limitations of standard economic metrics as exemplified by Fabry-Anderson disease	Moore, David	Schiffmann, Raphael	Ries, Markus	Forget, Evelyn L.
577	Coverage of Orphan Drugs	Morel, Thomas	Simoens, Steven
584	Rare diseases in Croatia - Lesson learned from Anderson-Fabry disease	Mrsi? M.	Nola M.
596	Accountability for Rationing - Theory into Practice	Newdick, Christopher
601	HTA programme response to the challenges of dealing with orphan medicinal products: Process evaluation in selected European countries	Nicod, Elena	Facey, Karen	Annemans, Lieven	Bucsics, Anna	et al.	Lee A.	Upadhyaya, Sheela
602	SCIENTIFIC and SOCIAL VALUE JUDGMENTS for ORPHAN DRUGS in HEALTH TECHNOLOGY ASSESSMENT	Nicod, Elena	Kanavos, Panos
603	Ethical priority setting for universal health coverage: challenges in deciding upon fair distribution of health services	Norheim, Ole F.
614	Evaluating and Valuing Drugs for Rare Conditions: No Easy Answers	Ollendorf, Daniel A.	Pearson, Steven D.	Chapman, Richard H.
618	Ethical Overview of Pharmaceutical Industry Policies in Turkey from Various Perspectives	Oral, Murat	Ozcelikay, Gulbin
630	Policy alternatives for treatments for rare diseases	Panju, Abbas H.	Bell, Chaim M.
635	Value-Based Reimbursement Decisions for Orphan Drugs: A Scoping Review and Decision Framework	Paulden, Mike	McCabe, Christopher	Stafinski, Tania	Menon, Devidas
648	Reimbursement of orphan drugs in Belgium: what (else) matters?	Picavet, Eline	Simoens, Steven	Cassiman, David
649	Orphan Drugs for Rare Diseases: Grounds for Special Status	Picavet, Eline	Simoens, Steven	Dooms, Marc	Cassiman, David
650	Ethical, legal and social implications of rare diseases and orphan drugs in Europe: Meeting report of a Brocher symposium	Picavet, Eline	Simoens, Steven	Cassiman, David	Pinxten, Wim
652	A fair share for the orphans: ethical guidelines for a fair distribution of resources within the bounds of the 10-year-old European Orphan Drug Regulation	Pinxten, Wim	Dierickx, Kris	Denier, Yvonne	Dooms, Marc	et al.	Cassiman, Jean-Jacques
653	Engaging the Canadian public on reimbursement decision-making for drugs for rare diseases: a national online survey	Polisena, Julie	Lynd, Larry D.	Burgess, Michael	Mitton, Craig
664	The media and access issues: content analysis of Canadian newspaper coverage of health policy decisions	Rachul, Christen	Caulfield, Timothy
665	Controversies with Kalydeco: Newspaper coverage in Canada and the United States of the cystic fibrosis “wonder drug”	Rachul, Christen	Caulfield, Timothy	Toews, Maeghan
667	Pharmacogenetic interventions, orphan drugs, and distributive justice: the role of cost-benefit analysis	Rai, Arti K.
669	General knowledge and opinion of future health care and non-health care professionals on rare diseases	Ramalle-Gomara, Enrique	Gil-de-Gomez, Josefa	Ruiz, Elena	Quinones, Carmen	et al.	Andres, Sergio	Iruzubieta, Javier
681	Policymaking for Orphan Drugs and Its Challenges	Rhee, Taeho Greg
682	Communal Sharing and the Provision of Low-Volume High-Cost Health Services: Results of a Survey	Richardson, Jeff	Maxwell, Aimee	Iezzi, Angelo	Chen, Gang
684	Evaluating Canadians' Values for Drug Coverage Decision Making	Rizzardo, Shirin	Lynd, Larry D.	Bansback, Nick	Dragojlovic, Nick	et al.	Douglas, Conor	Li, Kathy H.	Mitton, Craig	Marra, Carlo	Blanis, Litsa
689	Ethical imperatives of timely access to orphan drugs: is possible to reconcile economic incentives and patients' health needs?	Rodriguez-Monguio, R.	Seoane-Vazquez, E.	Spargo, T.
692	Authorization and Reimbursement of Orphan Drugs in an International Comparison	Roll, K.	Schreyögg, Jonas	Stargardt, Tom
693	The funding lottery for potentially life-threatening rare diseases It’s not fair, my disease is rare	Roscamp, Joseph A.	D’Cruz, David P.
694	Priority setting for orphan drugs: An international comparison	Rosenberg-Yunger, Zahava R. S.	Martin, Douglas K.	Daar, Abdallah S.	Thorsteinsdottir, Halla
698	Orphan medicines: a success with a challenging future	Saint-Raymond, Agnes	Llinares, Jordi
702	The (Ir)relevance of Group Size in Health Care Priority Setting: A Reply to Juth	Sandman, Lars	Gustavsson, Erik
703	Why We Don’t Need “Unmet Needs”! On the Concepts of Unmet Need and Severity in Health-Care Priority Setting	Sandman, Lars	Hofmann, Bjorn
705	Policies and availability of orphan medicines in outpatient care in 24 European countries	Sarnola, Kati	Timonen, Johanna	Ahonen, Riitta	Martikainen, Jaana E.
710	The use of cost-effectiveness by the National Institute for Health and Clinical Excellence (NICE): no(t yet an) exemplar of a deliberative process	Schlander, Michael
711	Expensive drugs for rare disorders: to treat or not to treat? The case of enzyme replacement therapy for mucopolysaccharidosis VI	Schlander, Michael	Beck, Michael
712	Incremental cost per quality-adjusted life year gained? The need for alternative methods to evaluate medical interventions for ultra-rare disorders	Schlander, Michael	Toumi, Mondher	Garattini, Silvio	Holm, Soren	et al.	Kolominsky-Rabas, Peter	Nord, Erik	Persson, Ulf	Postma, Maarten Jacobus	Richardson, Jeff	Simoens, Steven	Morales, Oriol de Sola	Tolley, Keith
713	Determining the value of medical technologies to treat ultra-rare disorders: a consensus statement	Schlander, Michael	Toumi, Mondher	Garattini, Silvio	Kolominsky-Rabas, Peter	et al.	Nord, Erik	Persson, Ulf	Postma, Maarten Jacobus	Richardson, Jeff	Simoens, Steven	de Solà Morales, Oriol	Tolley, Keith
716	The quality of economic evaluations of ultra-orphan drugs in Europe - A systematic review	Schuller Y.	Biegstraaten M.	Hollak C.E.M.
725	Orphan drugs and the NHS	Sheehan, Mark
726	Dutch doctors call for EU evaluation of cost effectiveness of high cost orphan drugs	Sheldon, Tony
733	Economic evaluation in the context of rare diseases: is it possible?	da Silva, Everton Nunes	Vieira Sousa, Tanara Rosangela
737	Pricing and reimbursement of orphan drugs: the need for more transparency	Simoens, Steven
738	Orphan Drugs for Rare Diseases Is it Time to Revisit Their Special Market Access Status?	Simoens, Steven	Picavet, Eline	Cassiman, David	Dooms, Marc
739	Cost-effectiveness assessment of orphan drugs: a scientific and political conundrum	Simoens, Steven	Morel, Thomas	Picavet, Eline	Dooms, Marc	et al.	Cassiman, David
745	Market access for biopharmaceuticals: new challenges	Simon, Françoise
776	Rare diseases, orphan drugs and their regulation: Questions and misconceptions	Tambuyzer E.
781	Funding therapies for rare diseases: an ethical dilemma with a potential solution	Taylor, Colman	Thompson, Kelly	Jan, Stephen
782	Redressing the inequities in canadian pharmacare	Taylor, D. W.
783	Access and availability of orphan drugs in the United States: Advances or cruel hoaxes?	Teagarden J.R.	Hirsch G.	Unger T.F.
788	Rare diseases need sustainable options	The Lancet
789	Treating rare disorders: time to act on unfair prices	The Lancet Neurology
795	Author's response	Tilles S.A.	Borish L.
797	The view of experts on initiatives to be undertaken to promote equity in the access to orphan drugs and specialised care for rare diseases in Spain: A Delphi consensus	Torrent-Farnell, Josep	Lizan, L.	Comellas, M.	Poveda, J. L.	et al.	Abaitua, I.	Gutierrez-Solana, L. G.	Perez-Lopez, J.	Cruz, J.	Urcelay, J.
800	Approaches to identifying, measuring, and aggregating elements of value	Towse, Adrian	Barnsley P.
812	Public guidance and price limitation for orphan drugs. Fair distribution and right to treatment of rare diseases	van Egmond-Froehlich, A.	AG Schwerpunktsetzung Subspezi	Schmitt, K.
822	How Can Pricing and Reimbursement Policies Improve Affordable Access to Medicines? Lessons Learned from European Countries	Vogler, Sabine	Babar, Zaheer-Ud-Din	Paris, Valerie	Ferrario, Alessandra	et al.	Wirtz, Veronika J.	Joncheere, Kees de	Schneider, Peter	Pedersen, Hanne Bak	Dedet, Guillaume
828	Appraising the holistic value of Lenvatinib for radio-iodine refractory differentiated thyroid cancer: A multi-country study applying pragmatic MCDA	Wagner, Monika	Goetghebeur, Mireille	Khoury, Hanane	Bennetts, Liga	et al.	Berto, Patrizia	Ehreth, Jenifer	Badia, Xavier
829	Moving Towards Accountability for Reasonableness - A Systematic Exploration of the Features of Legitimate Healthcare Coverage Decision-Making Processes Using Rare Diseases and Regenerative Therapies as a Case Study	Wagner, Monika	Tringali, Michele	Samaha, Dima	Casciano, Roman	et al.	Brougham, Matthew	Abrishami, Payam	Petrie, Charles	Avouac, Bernard	Mantovani, Lorenzo	Sarria-Santamera, Antonio	Kind, Paul	Schlander, Michael
830	Can the EVIDEM Framework Tackle Issues Raised by Evaluating Treatments for Rare Diseases: Analysis of Issues and Policies, and Context-Specific Adaptation	Wagner, Monika	Goetghebeur, Mireille	Khoury, Hanane	Willet J.	et al.	Rindress, Donna
841	The Regulatory Vision of Universal Healthcare in the United States: Strategic, Economic, and Moral Decision-Making	Weismann, Miriam F.	Jorge, Irving
842	The many vs. the few	McCabe, Christopher
843	A rare disease patient/caregiver perspective on fair pricing and access to gene-based therapies	White, Wendy
848	An evaluation framework for funding drugs for rare diseases	Winquist, Eric	Coyle, Doug	Bell, Chaim M.	Clarke, Joe T. R.	et al.	Evans, Gerald	Martin, Janet	Sabharwal, Mona	Gadhok, Anita	Stevenson, Helen
849	Application of a Policy Framework for the Public Funding of Drugs for Rare Diseases	Winquist, Eric	Martin, Janet	Coyle, Doug	Clarke, Joe T. R.	et al.	Evans, Gerald	Seager, Christine	Chan, Winnie
851	Prioritizing Rare Diseases: Psychological Effects Influencing Medical Decision Making	Wiss, Johanna	Tinghoeg, Gustav	Levin, Lars-Ake	Andersson, David
854	Health Policies for Orphan Diseases: International Comparison of Regulatory, Reimbursement and Health Services Policies	Wong-Rieger, Durhane	Rieger, Francis
857	Catastrophic expenditure and impoverishment of patients affected by 7 rare diseases in China	Xin X.-X.	Shi L.-W.	Guan X.-D.
861	A checklist for managed access programmes for reimbursement co-designed by Canadian patients and caregivers	Young, Andrea	Stafinski, Tania	Menon, Devidas	Street, Jackie	et al.	Al-Hertani, Walla
865	The many vs. the few	Menzel, Paul T.
867	Systematic review on the evaluation criteria of orphan medicines in Central and Eastern European countries	Zelei, Tamas	Kalo, Zoltan	Molnar, Maria J.	Szegedi, Marta
878	BPI-Positionspapier Orphan Drugs	Bundesverband der Pharmazeutischen Industrie e. V. (BPI)
885	Breaking the Access Deadlock to Leave No One Behind	EURORDIS
886	Transparency and Health Technology Assessment cooperation as proposed by the Regulation are the only real antidote to secrecy and political games	EURORDIS
887	Nutzen und Schaden auch bei Arzneimitteln gegen seltene Krankheiten vollständig prüfen	GKV Spitzenverband
889	IPA position paper	IPA
891	Two dreams	Kaebnick, Gregory
896	Erweitertes vips-Positionspapier zu einer Orphan-Drug-Strategie in der Schweiz	Vereinigung Pharmafirmen in der Schweiz vips
937	Are current ICER thresholds outdated? Valuing medicines in the era of personalized healthcare	Carrera, Pricivel	IJzerman, Maarten J.
940	Pushing Parentless Pharmaceuticals: Toward an International Home for Orphan Drugs and a Cure for Zebra Diseases	Cavalier, Gina M.
962	Multiple Criteria Decision Analysis (MCDA) for evaluating new medicines in Health Technology Assessment and beyond: The Advance Value Framework	Angelis, Aris	Kanavos, Panos
963	Valorising and creating access to innovative medicines in the European union	Annemans, Lieven	Simoens, Steven	Cleemput, Irina	Hulstaert, Frank
968	Orphan drugs: pricing, reimbursement and patient access	Barak, Adam	Shankar Nandi, Jyoti
998	Societal perspective on access to publicly subsidised medicines: A cross sectional survey of 3080 adults in Australia	Chim, Lesley	Stockler, Martin R.	Salkeld, Glenn	Kelly, Patrick	et al.	Lipworth, Wendy	Hughes, Dyfrig
1000	Managing public payment for high-cost, high-benefit treatment: enzyme replacement therapy for Gaucher's disease in Ontario	Clarke, Joe T. R.	Deber, Raisa B.	Amato, Dominick
1010	Public healthcare resource allocation and the Rule of Rescue	Cookson, Richard	Tsuchiya, Aki	McCabe, Christopher
1027	Policies for Orphan Diseases and Orphan Drugs: KCE reports 112C	Denis, Alain	Cleemput, Irina	Simoens, Steven	Fostier, Christel	et al.	Mergaert, Lut
1032	Does NICE have a cost‐effectiveness threshold and what other factors influence its decisions? A binary choice analysis	Devlin, Nancy	Parkin, David
1038	Assessing the added value of health technologies: reconciling different perspectives	Drummond, Michael	Torbica, Aleksandra	Tarricone, Rosanna
1040	Challenges in the economic evaluation of orphan drugs	Drummond, Michael
1047	Special Eurobarometer 361	European Commission
1067	A report of the Ontario citizens’ council considerations for funding drugs for rare diseases	Gershon, Gerry
1070	Identifying Value(s): A Reflection on the Ethical Aspects of MCDA in Healthcare Decisionmaking	Goetghebeur, Mireille	Wagner, Monika
1091	Drugs for rare diseases: paying for innovation	Hollis, Aidan
1098	Hyper-expensive treatments	Hunter, David	Wilson, James
1100	Post-marketing access to orphan drugs: a critical analysis of health technology assessment and reimbursement decision-making considerations	Iskrov, Georgi	Stefanov, Rumen
1106	Value Frameworks For Rare Diseases: Should They Be Different?	Jena, Anupam	Lakdawalla, Darius
1112	Rescuing patients from the rule of efficiency: a need to debate the 'rule of rescue'	Kessabi, Sophia	Wonder, Michael	Abreu Lourenco, Richard de
1113	Development and use of new therapeutics for rare diseases: views from patients, caregivers, and advocates	Kesselheim, Aaron S.	Gagne, Joshua J.	McGraw, Sarah	Thompson, Lauren	et al.	O’Keefe, Kelly
1117	Teaching medical students about fair distribution of healthcare resources	Leget, C.	Hoedemaekers, R.
1135	Do payers value rarity? An analysis of the relationship between disease rarity and orphan drug prices in Europe	Medic, Goran	Hemels, Michiel	Korchagina, Daria	Young, Katherine Eve	et al.	Toumi, Mondher	Postma, Maarten Jacobus	Wille, Micheline
1151	Orphan drugs: Unmet societal need for non-profitable privately supplied new products	Moors, Ellen H. M.	Faber, Jan
1158	Citizens Council report: Ultra Orphan drugs	National Institute for Clinical Excellence
1163	Finding legitimacy for the role of budget impact in drug reimbursement decisions	Niezen, Maartje G. H.	Stolk, Elly A.	Bont, Antoinette de	Busschbach, Jan J. V.	et al.	Cohen, Joshua P.
1172	Guidance on priority setting in health care (GPS-Health): the inclusion of equity criteria not captured by cost-effectiveness analysis	Norheim, Ole F.	Wikler, Dan	Baltussen, Rob	Johri, Mira	et al.	Chisholm, Dan	Nord, Erik	Brock, DanW	Carlsson, Per	Cookson, Richard	Daniels, Norman	Danis, Marion	Fleurbaey, Marc	Johansson, Kjell A.	Kapiriri, Lydia	Littlejohns, Peter	Mbeeli, Thomas	Rao, Krishna D.	Edejer, Tessa Tan-Torres
1184	Recent amendments to NICE's value-based assessment of health technologies: implicitly inequitable?	Paulden, Mike
1186	A human rights-based approach to the reimbursement of expensive medicines	Perehudoff, Katrina	Hogerzeil, Hans	Toebes, Brigit
1191	Do ultra-orphan medicinal products warrant ultra-high prices? A review	Picavet, Eline	Simoens, Steven	Cassiman, David
1198	HTA's and access to rare diseases therapies: The view from the PID community	Prevot, J.	Watters, D.
1216	Ethical and economic considerations of rare diseases in ethnic minorities: the case of mucopolysaccharidosis VI in Colombia	Rosselli, Diego	Solano, Martha	Rueda, Juan-David
1219	Addressing the Value of Gene Therapy and Enhancing Patient Access to Transformative Treatments	Salzman, Rachel	Barrett, David	Cook, Francesca	Hunt, Timothy	et al.	Malech, Harry L.	Reilly, Philip	Foss-Campbell, Betsy
1220	Equity and the economic evaluation of healthcare	Sassi, F.	Le Grand, J.	Archard, L.
1227	Towards Social Cost Value Analysis	Schlander, Michael	Toumi, Mondher	Holm, Soren	Nord, Erik	et al.	Richardson, Jeff	Garattini, Silvio	Kolominsky-Rabas, Peter	Marshall, Deborah	Persson, Ulf	Postma, Maarten Jacobus	Simoens, Steven	de Solà Morales, Oriol	Tolley, Keith
1230	Wo steht die Kosten-Nutzen-Bewertung des IQWiG : Abgleich mit einem internationalen Referenzszenario?	Schwalm, A.	Gerber, A.	Danner, M.	Seidl, A.	et al.	Volz, F.	Dintsios, C. M.
1233	Resources and the Rule of Rescue	Sheehan, Mark
1235	Market access of orphan drugs: one size fits all?	Simoens, Steven	Dooms, Marc
1237	How to assess the value of medicines?	Simoens, Steven
1242	Role of centralized review processes for making reimbursement decisions on new health technologies in Europe	Stafinski, Tania	McCabe, Christopher	Menon, Devidas	Davis, Caroline
1245	Health technology funding decision-making processes around the world: the same, yet different	Stafinski, Tania	McCabe, Christopher	Menon, Devidas	Philippon, Donald J.
1258	Bridging health technology assessment (HTA) with multicriteria decision analyses (MCDA): field testing of the EVIDEM framework for coverage decisions by a public payer in Canada	Tony, Michèle	Goetghebeur, Mireille	Wagner, Monika	Khoury, Hanane	et al.	Rindress, Donna	Papastavros, Tina	Oh, Paul
1273	Probing Our Moral Values in Health Care: The Pricing of Specialty Drugs	Reinhardt, Uwe
1276	Priority Medicines for Europe and the World"A Public Health Approach to Innovation"	van Weely, S.	Leufkens, H. G.
1285	A systematic review of stated preference studies reporting public preferences for healthcare priority setting	Whitty, Jennifer A.	Ratcliffe, Julie	Lancsar, Emily	Rixon, Kylie	et al.	Golenko, Xanthe
1286	Social values and health priority setting in Australia: an analysis applied to the context of health technology assessment	Whitty, Jennifer A.	Littlejohns, Peter
1287	Orphan drugs in oncology	Wild, Claudia	Nachtnebel, Anna	Hintringer, Katharina
1290	Nutzenbewertung in besonderen Situationen--Seltene Erkrankungen	Windeler, Jürgen	Lange, Stefan
1293	Healthcare Priority Setting and Rare Diseases: What Matters When Reimbursing Orphan Drugs	Wiss, Johanna
2000	The many vs. the few - reply	Largent, Emily A.
